# Supplementary material for: Single Nucleotide Variant rs2232710 in the Protein Z-Dependent Protease Inhibitor (ZPI, SERPINA10) Gene Is Not Associated with Deep Vein Thrombosis
Source: PLoS One. 2016 Mar 16;11(3):e0151347. doi: 10.1371/journal.pone.0151347 (PMC4794167; doi:10.1371/journal.pone.0151347)
Supplement: S1 Table — (XLSX) [file pone.0151347.s001.xlsx]

## Sheet: Description
TaqMan SNP repliction data performed in 1128 Italian DVT cases and matched healthy controls.
Role	1. Control
	2. DVT case
Genotype information	HomoRef	1
	Het	2
	HomoVar	3
	Missing	8

## Sheet: Italian Replication Data
ID	Role	rs3803230	rs9976026	rs2232710	rs5986	rs36117715	rs2227857	rs11549465	rs10178458	rs7133881	rs1042713	rs1176744	rs17116138	rs536174	rs7990383	rs5978	rs17357592	rs9515217	rs4103
1	1	1	1	1	1	1	2	1	1	2		2	1	1	2	1	8	1	3
2	1	1	1	1	3	1	2	2	1	1	2	1	1	1	2	1	1	1	2
3	1	2	1	1	1	1	3	1	2	1	2	2	1	1	2	1	1	1	1
4	1	1	8	1	2	1	1	1	2	1	2	2	2	1	2	1	2	1	3
5	1	2	8	1	1	1	2	1	3	3	1	1	1	1	2	1	2	2	3
6	1	1	3	1	1	1	2	1	1	1	2	2	1	1	1	1	2	1	1
7	1	2	1	1	1	1	3	1	1	1	2	1	1	1	2	2	1	2	2
8	1	1	1	1	2	1	2	2	1	2	2	2	1	1	3	2	1	1	1
9	1	2	1	1	1	1	2	1	1	3	3	1	1	1	2	1	1	2	2
10	1	2	1	1	1	1	3	1	2	1	1	1	1	1	1	1	1	2	2
11	1	1	3	1	1	2	2	2	2	2	1	3	1	1	3	2	2	1	2
12	1	1	3	1	1	1	1	2	2	1	2	1	1	1	1	2	2	1	1
13	1	3	3	1	1	1	2	1	1	1	2	3	2	1	1	1	2	3	3
14	1	2	3	1	2	1	2	2	1	1	1	1	1	1	2	1	2	2	3
15	1	1	3	1	1	1	2	1	1	2	3	2	1	1	2	1	2	1	2
16	1	2	1	1	1	1	3	1	1	2	1	2	1	1	1	2	1	2	2
17	1	2	1	1	1	1	2	1	1	1	1	3	1	1	2	2	1	2	2
18	1	1	1	1	1	1	1	1	2	1	1	2	1	1	1	3	1	1	1
19	1	3	1	1	1	2	2	2	1	2	1	2	1	1	1	2	1	3	3
20	1	2	1	1	1	1	2	1	1	2	1	1	1	1	2	1	1	2	3
21	1	1	1	1	1	1	2	2	1	1	1	2	2	1	1	1	1	1	1
22	1	1	1	1	1	1	2	1	2	1	3	2	1	1	2	2	1	1	2
23	1	1	1	1	1	1	2	2	1	2	2	2	1	1	2	1	1	1	3
24	1	1	1	1	2	1	2	2	1	1	3	3	1	1	1	2	1	1	1
25	1	1	1	1	1	1	3	2	1	1	2	2	1	1	1	1	1	1	3
26	1	1	1	1	1	1	2	1	1	1	1	2	1	1	2	2	1	1	1
27	1	2	3	1	2	1	1	1	2	2	2	1	1	1	1	1	2	2	2
28	1	2	1	1	1	1	1	1	2	1	2	2	1	1	1	2	1	1	1
29	1	1	1	1	1	1	2	1	1	1	2	3	1	1	2	1	1	1	1
30	1	1	8	1	1	1	1	1	2	1	2	1	1	1	2	2	2	1	3
31	1	1	1	1	1	1	3	2	1	1	1	1	1	1	2	1	1	1	2
32	1	1	8	1	1	1	1	1	1	1	3	2	1	1	2	2	2	1	3
33	1	2	8	1	1	1	1	1	1	2	2	2	2	1	2	2	2	1	2
34	1	1	1	1	2	1	2	3	2	2	1	2	1	1	2	2	1	1	2
35	1	2	1	1	1	1	2	2	1	1	2	2	1	1	1	2	2	2	2
36	1	1	1	1	1	2	1	3	1	1	2	2	1	1	1	2	1	1	2
37	1	1	1	1	1	1	3	3	1	2	2	2	1	1	1	2	1	1	2
38	1	1	3	1	1	1	2	1	2	1	1	1	1	1	2	3	2	1	1
39	1	1	1	1	1	2	1	1	2	2	2	2	1	1	1	2	1	1	1
40	1	2	1	1	1	1	2	1	2	1	2	3	1	1	2	2	1	2	3
41	1	3	1	1	1	1	1	2	1	1	1	2	1	1	1	1	1	2	3
42	1	2	2	1	1	1	1	1	1	2	1	1	1	1	1	1	2	1	1
43	1	1	1	1	1	1	3	1	1	1	1	2	1	1	3	2	1	1	2
44	1	2	1	1	1	1	2	1	2	1	1	2	2	1	2	1	1	2	3
45	1	1	1	1	1	1	1	1	1	1	3	2	1	1	3	2	1	1	1
46	1	1	1	1	1	1	3	1	2	1	2	1	1	1	1	2	1	1	2
47	1	1	1	1	1	1	1	1	1	1	2	2	1	1	2	1	1	1	2
48	1	2	1	1	1	1	2	1	1	1	2	1	1	1	1	1	1	2	2
49	1	2	1	1	1	1	2	1	1	1	1	2	1	1	2	3	1	1	2
50	1	1	1	1	1	1	1	1	2	2	2	1	1	1	2	2	1	1	1
51	1	1	1	1	1	1	1	1	2	1	2	1	1	1	2	2	1	1	1
52	1	1	1	1	1	1	2	3	2	1	1	2	1	1	2	1	1	1	3
53	1	2	1	1	1	1	1	1	1	2	1	1	1	1	1	2	1	1	2
54	1	1	1	1	1	1	2	1	1	1	1	1	1	1	1	1	1	1	2
55	1	1	2	1	1	1	1	1	2	2	1	1	1	1	3	2	2	1	1
56	1	1	1	1	1	1	2	1	1	1	1	1	1	1	2	1	1	1	2
57	1	2	1	1	1	1	2	1	1	1	2	1	1	1	3	1	1	1	2
58	1	2	1	1	1	1	2	1	2	1	1	1	1	1	2	1	1	2	2
59	1	2	2	1	1	1	1	1	1	1	3	2	1	1	1	2	2	2	2
60	1	1	8	1	1	1	1	1	2	2	1	1	1	1	2	1	2	1	2
61	1	2	1	1	1	1	2	1	1	1	1	2	1	1	2	1	1	2	2
62	1	1	1	1	2	2	2	1	1	1	2	3	1	1	2	3	1	1	2
63	1	1	1	1	2	1	1	1	1	1	2	1	1	1	1	1	1	1	3
64	1	1	1	1	2	1	2	1	1	2	2	2	2	1	1	1	1	1	2
65	1	2	1	1	1	1	3	1	1	2	3	2	1	1	2	3	1	1	2
66	1	3	1	1	1	1	2	1	1	2	1	1	1	1	1	3	1	2	2
67	1	1	1	1	1	1	1	2	1	1	1	1	1	1	1	2	1	1	2
68	1	1	1	1	1	1	1	1	1	1	1	2	2	1	2	1	1	1	3
69	1	1	1	1	1	1	1	1	1	2	2	1	1	1	1	1	1	1	1
70	1	1	1	1	2	1	2	1	1	1	2	1	1	1	1	2	1	1	3
71	1	1	1	1	1	1	2	2	1	1	2	3	1	1	1	2	1	1	2
72	1	1	2	1	1	1	3	1	2	1	1	1	1	1	2	1	2	1	3
73	1	2	1	1	1	1	1	1	2	2	1	1	1	1	2	2	1	2	3
74	1	2	1	1	1	1	2	1	1	1	2	2	1	1	2	2	1	2	2
75	1	1	1	1	1	1	1	1	1	2	2	2	1	1	2	2	1	1	2
76	1	2	8	1	2	1	1	1	1	1	2	2	1	1	1	2	2	2	3
77	1	1	8	1	1	1	1	1	1	1	2	2	1	1	2	1	2	1	3
78	1	1	1	1	2	1	1	1	1	1	2	1	1	1	3	2	1	1	2
79	1	2	2	1	2	1	1	1	2	1	2	1	1	1	1	1	2	1	2
80	1	1	1	1	1	1	2	1	1	1	1	3	1	1	1	2	1	1	2
81	1	1	1	1	1	2	2	1	1	1	2	1	1	1	2	2	1	1	2
82	1	1	1	1	1	2	2	1	2	3	1	1	1	1	1	1	1	1	1
83	1	1	2	1	1	1	1	1	2	1	1	2	1	1	1	1	2	1	2
84	1	1	1	1	1	1	2	1	1	1	1	1	1	1	2	3	1	1	2
85	1	2	8	1	1	1	2	1	1	1	2	2	1	3	2	1	2	2	2
86	1	1	8	2	1	1	2	1	1	1	1	2	1	1	2	2	2	1	2
87	1	1	2	1	1	1	2	1	2	1	1	2	1	1	1	3	2	1	1
88	1	2	2	1	1	2	1	2	1	1	1	2	2	1	2	3	2	2	3
89	1	1	8	1	1	1	1	1	2	2	2	2	1	1	2	2	1	1	2
90	1	2	8	1	1	1	1	1	1	1	1	2	1	1	1	1	1	2	2
91	1	2	8	1	1	1	1	1	1	1	2	2	1	1	2	2	1	2	3
92	1	1	1	1	1	1	1	2	1	1	1	2	1	1	1	2	1	1	2
93	1	2	8	1	1	1	1	1	1	2	2	1	1	1	2	1	1	2	2
94	1	1	2	1	1	1	1	2	1	1	1	1	1	1	2	2	2	1	3
95	1	1	3	1	2	1	3	1	2	2	3	2	1	1	2	1	2	1	2
96	1	2	1	1	1	1	1	3	2	1	1	1	1	1	1	3	1	2	3
97	1	3	3	1	1	1	1	2	1	2	1	2	1	1	1	1	8	2	3
98	1	1	1	1	1	1	2	1	1	1	2	1	1	1	1	1	1	1	3
99	1	2	1	1	1	1	1	1	1	1	3	2	1	8	1	1	1	2	3
100	1	1	1	2	1	1	2	1	2	1	2	2	1	1	2	1	1	1	1
101	1	1	1	1	2	1	2	1	2	1	2	2	1	1	1	2	1	1	2
102	1	1	8	1	1	1	1	2	1	1	1	2	1	1	2	1	2	1	2
103	1	1	1	1	2	1	3	1	1	2	2	1	1	1	2	2	1	1	3
104	1	2	1	1	1	1	1	1	2	1	1	2	1	1	1	1	1	2	3
105	1	3	1	1	1	1	1	1	1	1	1	2	1	1	1	1	1	2	2
106	1	2	1	1	1	1	2	1	1	1	1	1	1	1	1	1	1	2	2
107	1	2	1	1	1	1	2	1	2	1	2	1	1	1	2	1	1	2	3
108	1	2	1	1	1	1	2	1	2	2	2	2	1	1	2	2	1	1	1
109	1	1	1	1	1	1	1	1	1	1	1	3	1	1	1	2	1	1	1
110	1	1	1	1	1	1	2	2	2	1	2	2	1	1	3	1	1	1	2
111	1	2	1	1	1	1	1	1	1	1	1	2	1	1	1	1	1	2	2
112	1	1	1	1	2	1	2	1	1	1	2	1	1	1	2	2	1	1	1
113	1	1	2	1	1	1	2	1	2	1	1	3	1	1	2	2	2	1	2
114	1	2	1	1	1	1	1	3	1	1	2	1	1	1	2	2	1	2	2
115	1	2	1	1	1	1	1	1	2	1	2	1	1	1	2	1	1	1	2
116	1	1	3	1	1	2	2	1	2	1	2	1	1	1	2	1	8	1	2
117	1	1	1	1	1	1	2	2	2	2	1	2	1	1	3	1	1	1	1
118	1	1	2	1	1	1	2	1	2	1	2	1	1	1	2	1	2	1	2
119	1	2	1	1	1	1	1	1	1	1	3	2	1	1	2	2	1	2	2
120	1	1	1	1	1	2	2	1	1	1	1	1	1	1	2	1	1	1	3
121	1	1	1	1	1	1	1	1	2	1	2	1	1	1	1	2	1	1	2
122	1	1	2	1	2	1	2	1	2	1	2	1	1	1	2	2	2	1	1
123	1	1	1	1	2	1	1	1	1	1	1	2	1	1	2	1	1	1	1
124	1	1	1	1	1	1	1	1	2	1	3	1	1	1	1	2	1	1	3
125	1	2	1	1	1	2	2	1	1	1	2	1	1	1	1	1	1	2	2
126	1	1	1	1	1	1	2	2	2	1	3	1	1	1	3	1	1	1	2
127	1	1	1	1	1	1	1	1	1	1	1	2	1	1	3	1	1	1	3
128	1	1	2	1	1	1	3	1	2	1	2	2	1	1	2	2	2	1	2
129	1	1	1	1	2	1	1	1	2	1	3	1	1	1	2	1	1	1	2
130	1	1	2	1	3	1	2	2	1	1	2	1	1	1	3	1	2	1	2
131	1	1	1	1	1	1	1	1	1	2	1	1	1	1	3	2	1	1	2
132	1	2	1	1	1	1	3	1	1	1	3	2	1	1	2	2	1	2	3
133	1	1	1	1	1	1	2	1	2	1	2	1	1	1	3	1	1	1	1
134	1	1	1	1	1	1	1	1	1	1	1	1	1	1	1	1	1	1	3
135	1	1	1	1	1	1	1	1	1	3	2	2	1	1	2	2	2	1	2
136	1	1	1	1	1	2	2	1	1	2	1	1	1	1	2	3	1	1	1
137	1	1	1	1	1	1	2	1	1	1	2	2	2	1	3	1	1	1	2
138	1	2	1	1	1	1	3	1	2	1	2	1	1	1	1	3	1	1	2
139	1	1	3	1	1	1	1	1	3	2	2	1	1	1	1	2	2	1	2
140	1	2	1	1	3	1	2	1	2	2	1	2	1	1	1	2	1	2	2
141	1	1	2	1	1	1	1	2	1	2	1	1	1	1	3	3	2	1	2
142	1	1	2	1	1	2	1	1	1	1	1	1	1	1	2	2	2	1	1
143	1	2	1	1	1	1	2	1	2	1	2	1	1	1	2	2	1	2	3
144	1	1	1	1	1	1	3	1	1	1	2	2	1	1	2	3	1	1	1
145	1	1	1	1	1	1	2	1	1	2	2	3	1	1	1	1	1	1	2
146	1	1	1	1	3	1	3	1	2	1	1	2	1	1	1	1	1	1	3
147	1	1	1	1	1	1	2	1	2	1	2	2	1	1	3	1	1	1	1
148	1	2	3	1	1	1	2	2	1	2	1	2	1	1	1	2	8	2	2
149	1	1	2	1	1	1	1	1	2	1	3	2	2	1	1	3	2	1	3
150	1	1	1	1	1	1	2	1	1	2	1	1	1	1	2	2	1	1	1
151	1	1	1	1	1	1	3	2	2	2	1	3	1	1	2	1	1	1	2
152	1	1	1	1	2	1	1	1	1	1	2	2	1	1	2	1	1	1	2
153	1	1	1	1	1	1	2	3	1	1	2	1	1	1	2	1	1	1	1
154	1	1	2	1	1	1	2	1	3	1	2	2	1	1	1	1	2	1	2
155	1	1	1	1	1	1	2	1	1	1	3	1	1	1	2	1	1	1	2
156	1	1	1	1	1	2	1	2	2	2	3	1	1	1	3	2	1	1	1
157	1	2	1	1	2	1	2	2	1	1	2	2	1	1	1	1	1	2	2
158	1	2	3	1	1	1	2	2	1	1	2	1	1	1	1	2	2	2	1
159	1	1	2	1	1	1	1	1	1	2	2	1	1	1	1	1	2	1	2
160	1	1	8	1	2	1	2	1	1	1	2	3	1	1	3	1	2	1	1
161	1	1	1	1	1	1	2	1	1	2	3	1	1	1	1	1	1	1	2
162	1	1	1	1	1	2	2	1	1	2	2	1	1	1	2	3	8	1	1
163	1	2	8	1	1	1	1	1	2	1	1	2	1	1	1	1	1	1	2
164	1	1	1	1	2	1	1	1	2	2	2	2	1	1	2	2	1	1	2
165	1	1	1	1	1	1	1	1	1	1	2	2	2	1	2	1	1	1	2
166	1	1	8	1	1	1	1	1	1	2	2	1	1	1	1	1	2	1	2
167	1	1	2	1	2	1	1	1	1	1	2	1	1	1	2	1	2	1	1
168	1	1	8	1	1	1	1	1	2	1	1	1	1	1	1	3	2	1	2
169	1	1	1	1	1	1	2	1	1	1	1	3	1	1	3	2	1	1	2
170	1	1	8	1	1	1	1	1	2	2	2	2	1	1	2	2	2	1	3
171	1	1	1	1	1	1	2	2	1	1	2	2	1	1	2	3	1	1	2
172	1	1	1	1	1	2	2	2	1	1	2	2	1	1	2	2	1	1	2
173	1	2	1	1	1	1	2	1	3	1	1	1	1	1	1	1	1	2	2
174	1	1	8	1	1	1	2	1	1	2	1	2	1	1	2	3	2	1	1
175	1	2	1	1	1	1	1	1	2	2	1	1	1	1	2	2	1	2	3
176	1	1	1	1	1	1	2	2	2	1	3	2	1	1	1	1	1	1	2
177	1	1	1	1	2	2	1	1	1	2	2	1	1	1	1	1	1	1	1
178	1	1	2	1	2	1	2	1	1	2	1	2	1	1	1	3	2	1	1
179	1	1	2	1	1	1	3	2	1	1	1	3	1	1	2	1	2	1	2
180	1	1	1	1	2	1	3	1	2	1	2	1	1	1	2	2	1	1	3
181	1	1	1	1	1	1	1	1	1	1	2	2	1	1	2	2	1	1	2
182	1	3	8	1	2	1	2	1	1	2	1	2	1	1	1	1	1	2	3
183	1	1	8	1	1	1	3	1	3	1	1	1	1	1	1	1	2	1	3
184	1	1	8	1	2	1	2	1	2	1	3	1	1	8	2	3	1	1	2
185	1	1	8	1	1	1	2	1	1	1	2	2	1	1	3	2	1	1	1
186	1	1	1	1	2	1	2	1	1	3	2	1	1	1	2	1	1	1	2
187	1	2	1	1	1	1	2	1	1	2	1	2	1	8	1	1	1	1	2
188	1	1	2	1	1	1	1	1	2	1	1	1	1	1	2	1	2	1	1
189	2	8	8	1	8	8	8	8	1	8	8	8	1	8	8	3	8	1	8
190	2	1	1	1	2	1	1	2	1	1	1	1	1	1	2	3	1	1	2
191	2	1	1	1	1	1	1	1	2	1	1	1	1	1	2	1	1	1	2
192	2	2	1	1	2	1	2	1	1	2	3	2	1	1	1	2	1	2	2
193	2	1	1	1	2	1	2	1	1	2	2	1	1	1	1	2	1	1	2
194	2	1	8	1	1	1	1	2	2	1	1	2	1	1	2	1	1	1	2
195	2	2	1	1	2	1	2	1	1	1	1	2	1	1	1	3	1	2	2
196	2	1	1	1	1	2	1	2	1	2	2	2	1	1	1	2	1	1	2
197	2	2	1	1	2	1	2	1	1	2	1	2	1	1	2	1	1	2	2
198	2	1	1	1	1	1	2	1	1	1	2	1	1	1	3	2	1	1	2
199	2	1	1	1	1	1	2	1	2	1	2	2	1	1	3	2	1	1	1
200	2	1	1	1	1	1	2	1	1	1	3	2	1	1	2	2	1	1	3
201	2	1	1	1	2	1	2	3	3	1	1	1	1	1	1	2	1	1	2
202	2	2	1	1	1	1	1	1	1	1	2	2	1	1	1	1	1	2	2
203	2	1	1	1	1	2	1	1	1	1	2	1	1	1	2	1	1	1	2
204	2	2	1	1	1	1	1	1	1	1	3	1	1	1	2	2	1	1	2
205	2	1	1	1	1	1	1	1	2	1	2	1	1	1	3	1	1	1	1
206	2	1	1	1	2	1	1	1	3	1	2	2	1	1	3	3	1	1	2
207	2	1	1	1	1	1	1	1	2	2	3	2	1	1	2	3	1	1	2
208	2	1	2	2	1	2	1	2	1	1	1	1	1	1	1	1	2	1	2
209	2	1	2	1	2	1	2	1	1	2	2	2	1	1	3	1	2	1	1
210	2	1	8	1	1	1	2	1	1	1	2	2	1	1	2	2	2	1	1
211	2	1	1	1	1	1	2	1	2	1	2	2	1	1	1	2	1	1	3
212	2	1	2	1	1	1	1	1	2	1	2	1	1	1	2	1	2	1	3
213	2	2	1	1	2	1	2	1	1	1	3	1	1	1	2	2	1	2	3
214	2	1	3	1	1	1	2	3	1	1	2	2	1	1	2	1	8	1	2
215	2	1	1	1	1	1	1	1	2	1	1	2	1	1	1	2	1	1	3
216	2	1	1	1	1	1	1	3	2	2	1	1	1	1	1	2	1	1	3
217	2	1	2	2	1	2	2	1	1	1	2	3	1	1	3	1	2	1	2
218	2	1	1	1	1	1	3	2	2	2	3	1	1	1	2	1	1	1	2
219	2	2	2	1	1	1	2	1	1	2	1	1	1	1	1	2	2	2	3
220	2	1	1	1	1	1	2	1	1	2	3	2	1	1	3	1	1	1	1
221	2	2	1	1	1	1	1	1	2	1	1	1	1	1	1	1	1	2	3
222	2	2	1	1	1	1	2	1	1	2	1	1	1	1	2	2	1	2	2
223	2	1	1	1	1	1	1	2	1	1	1	1	1	1	3	2	1	1	2
224	2	2	1	1	1	1	1	1	1	1	2	2	1	1	1	3	1	2	3
225	2	1	1	1	1	1	1	1	2	1	2	2	1	1	2	2	1	1	3
226	2	1	1	2	2	2	3	1	1	1	3	2	1	1	2	1	1	1	2
227	2	1	1	1	1	1	2	1	1	1	2	1	1	1	2	2	1	1	3
228	2	1	1	1	1	1	2	2	1	2	2	1	1	1	1	2	1	1	2
229	2	1	1	1	1	1	1	1	1	1	2	1	1	1	1	3	1	1	2
230	2	1	1	1	1	1	2	1	1	2	2	2	1	1	1	1	1	1	2
231	2	1	1	1	1	1	2	1	1	2	1	3	1	1	3	1	1	1	2
232	2	1	1	1	1	2	2	1	1	1	2	3	1	1	1	2	1	1	2
233	2	1	1	1	1	2	2	1	2	2	1	1	1	1	2	3	8	1	1
234	2	1	1	1	1	1	1	1	1	1	1	2	2	1	1	2	1	1	2
235	2	1	1	1	1	1	1	2	1	2	1	2	1	1	2	1	1	1	1
236	2	1	1	1	1	1	1	1	1	1	2	1	1	1	3	2	1	1	1
237	2	1	1	1	1	1	2	1	2	2	1	2	1	1	2	2	1	1	1
238	2	1	1	1	1	1	1	1	1	1	3	2	1	8	3	2	1	1	2
239	2	1	1	1	1	1	2	1	2	1	1	2	1	1	1	2	1	1	2
240	2	2	1	1	1	1	2	1	2	1	1	1	1	1	1	3	8	2	2
241	2	1	2	1	2	1	2	1	1	1	3	1	1	1	2	2	2	1	3
242	2	1	1	2	1	1	1	1	1	1	2	2	1	1	2	1	1	1	2
243	2	2	1	1	1	1	2	1	1	1	1	2	1	1	1	2	1	2	2
244	2	1	1	1	2	1	1	1	1	1	3	1	1	1	3	2	1	1	2
245	2	1	2	1	1	1	1	1	1	1	2	3	2	1	3	2	2	1	1
246	2	2	1	1	1	1	3	1	1	2	1	2	1	1	1	2	1	2	3
247	2	2	2	1	1	1	1	1	1	1	1	1	1	1	2	2	2	2	2
248	2	1	1	1	1	1	1	1	1	1	2	1	1	1	2	1	1	1	1
249	2	1	2	1	2	1	3	2	1	1	3	2	1	1	1	1	2	1	2
250	2	2	1	1	2	1	3	2	1	1	3	2	1	1	1	1	1	2	3
251	2	1	1	1	3	1	2	1	1	1	2	3	1	1	2	2	1	1	1
252	2	2	2	2	1	1	2	1	2	2	1	2	1	1	1	2	2	2	3
253	2	1	2	2	2	2	1	3	1	1	1	2	1	1	3	2	2	1	1
254	2	2	1	2	1	1	2	1	3	1	1	3	1	1	2	2	1	2	3
255	2	1	1	1	1	1	1	1	2	1	1	1	1	1	2	1	1	1	2
256	2	1	1	1	1	1	3	1	2	1	1	2	1	1	1	1	1	1	2
257	2	1	2	1	2	1	1	1	2	1	3	3	1	1	2	2	2	1	2
258	2	2	1	1	1	1	2	2	1	3	1	2	1	1	1	1	1	2	3
259	2	2	2	1	1	1	2	1	1	1	2	2	1	1	1	2	2	2	3
260	2	1	1	1	1	1	1	2	1	1	1	2	1	1	1	2	1	1	3
261	2	1	8	1	1	2	2	1	2	1	2	1	1	1	2	2	2	1	2
262	2	1	1	1	1	1	3	1	1	1	3	1	1	1	2	1	1	1	3
263	2	1	1	1	1	1	1	1	1	1	2	1	1	1	1	2	1	1	2
264	2	1	1	1	1	1	1	1	1	2	2	1	1	1	3	2	1	1	3
265	2	1	1	2	1	1	2	1	1	2	1	2	1	1	2	2	1	1	1
266	2	1	2	1	1	1	1	1	2	2	1	1	1	1	2	2	2	1	2
267	2	1	2	1	1	1	2	1	1	1	1	2	1	1	3	1	2	1	2
268	2	1	1	1	1	1	2	1	1	2	2	1	1	1	2	1	1	1	2
269	2	2	1	1	1	1	3	2	1	1	1	1	1	1	1	1	1	2	2
270	2	1	1	1	1	1	1	1	1	1	1	2	1	1	2	3	1	1	1
271	2	1	2	1	1	1	1	1	1	2	2	2	1	1	1	1	2	1	3
272	2	1	2	1	1	1	1	1	2	1	1	2	1	1	2	1	2	1	1
273	2	1	2	1	1	1	1	1	1	3	2	2	1	1	2	2	2	1	1
274	2	1	8	1	1	1	3	1	1	1		2	1	1	2	2	1	1	2
275	2	1	2	1	1	1	2	1	1	1	2	1	1	1	2	1	2	1	1
276	2	1	1	1	1	1	3	2	1	3	2	2	1	1	2	2	1	1	3
277	2	1	8	2	1	1	1	2	2	3	1	2	1	1	1	1	1	1	2
278	2	1	8	1	2	1	2	2	1	1	2	2	1	1	1	3	1	1	1
279	2	1	8	1	1	1	1	2	1	2	1	1	1	1	2	2	1	1	3
280	2	2	8	1	1	1	2	1	1	1	2	2	1	1	1	2	1	2	3
281	2	1	8	1	1	2	3	1	2	1	2	1	1	1	1	3	1	1	2
282	2	1	1	1	1	1	1	3	3	1	2	2	1	1	3	2	1	1	2
283	2	1	1	1	1	1	2	1	2	1	3	1	1	1	2	1	1	1	3
284	2	2	1	1	1	1	3	2	2	1	2	1	1	1	1	2	1	2	3
285	2	2	2	1	1	1	3	1	2	2	3	2	1	1	1	2	1	2	2
286	2	1	2	1	1	1	1	2	1	1	3	2	2	1	1	1	2	1	2
287	2	1	8	1	1	1	2	1	1	1	3	1	1	1	3	2	8	1	1
288	2	1	1	2	1	1	3	1	2	2	2	2	1	1	1	2	1	1	1
289	2	1	1	1	1	1	1	2	2	2	2	1	1	1	1	2	1	1	3
290	2	2	1	1	1	1	2	1	1	1	1	1	1	1	2	1	1	1	2
291	2	1	1	1	1	1	1	1	2	1	3	1	1	1	2	3	1	1	2
292	2	1	1	1	1	1	1	2	1	1	2	2	1	1	3	2	1	1	2
293	2	1	2	1	1	1	2	1	1	2	2	2	1	1	3	1	2	1	1
294	2	2	1	1	1	1	1	1	2	2	1	2	1	1	1	2	1	1	3
295	2	2	1	1	1	1	1	1	1	1	1	2	1	1	1	2	1	2	2
296	2	1	1	1	1	1	1	2	2	1	1	1	1	1	2	1	1	1	2
297	2	2	1	1	2	1	2	1	1	2	3	2	1	1	1	1	1	2	2
298	2	1	1	1	2	1	2	1	1	1	1	1	1	1	1	2	1	1	2
299	2	2	1	1	2	1	1	1	1	1	1	2	1	1	1	2	1	2	3
300	2	1	1	1	1	1	2	1	2	2	1	1	1	1	2	1	1	1	3
301	2	3	1	1	1	1	1	1	1	1	1	1	1	1	1	1	1	3	2
302	2	1	1	1	1	1	1	1	1	2	1	1	1	1	1	2	1	1	2
303	2	1	2	1	2	1	2	2	1	1	1	1	1	1	3	1	2	1	2
304	2	2	2	1	1	1	2	1	1	2	1	1	1	1	2	2	2	2	3
305	2	2	8	1	1	1	3	2	1	1	3	3	1	1	1	2	2	2	3
306	2	2	1	1	1	1	1	2	2	1	2	1	1	1	1	1	1	2	2
307	2	2	1	1	1	1	3	1	1	1	3	1	1	1	2	3	1	2	2
308	2	1	1	1	1	1	2	1	1	1	2	3	1	1	2	1	1	1	2
309	2	2	2	1	2	1	2	1	2	1	2	1	1	1	1	2	2	2	1
310	2	2	2	1	1	1	1	1	1	1	1	1	1	1	1	2	2	2	2
311	2	1	1	1	1	1	2	1	2	1	3	1	1	1	1	2	1	1	2
312	2	2	1	1	1	1	1	2	2	2	2	1	1	1	2	1	1	2	2
313	2	1	2	1	1	1	2	2	1	2	2	1	1	1	2	1	2	1	1
314	2	1	1	1	1	1	1	1	2	1	2	1	1	1	1	2	1	1	2
315	2	1	2	1	2	1	2	1	1	1	2	2	1	1	3	1	2	1	1
316	2	1	1	1	1	1	2	3	2	1	3	2	1	1	1	1	1	1	3
317	2	2	1	1	1	1	2	2	2	2	1	2	1	1	2	1	1	2	3
318	2	1	2	1	1	1	1	1	1	1	1	1	1	1	1	2	2	1	1
319	2	1	1	1	1	1	1	1	3	1	2	1	1	1	2	1	1	1	3
320	2	2	2	1	1	1	2	1	1	1	1	3	1	1	1	2	2	1	2
321	2	2	1	1	1	1	2	1	2	1	3	2	1	1	2	2	1	1	2
322	2	1	1	1	1	1	3	1	1	1	2	1	1	1	1	1	1	1	3
323	2	2	2	1	1	1	1	1	1	2	2	2	1	1	1	1	2	2	2
324	2	1	1	1	1	1	2	1	1	1	1	1	1	1	1	1	1	1	3
325	2	3	2	1	1	1	2	1	2	1	2	2	1	1	1	1	2	1	1
326	2	1	1	1	1	1	1	1	1	2	2	2	1	1	3	2	1	1	3
327	2	2	1	1	1	1	1	2	1	1	2	1	1	1	1	2	1	2	3
328	2	8	8	8	8	8	8	8	8	8	8	8	1	8	8	8	8	8	8
329	2	1	1	1	1	1	2	1	1	1	1	2	1	1	1	1	1	1	1
330	2	1	1	1	2	1	1	1	3	1	2	1	1	1	2	2	1	1	1
331	2	1	2	1	1	1	2	1	1	2	1	2	1	1	2	1	2	1	2
332	2	1	1	1	2	1	2	1	1	1	2	1	1	1	3	1	1	1	2
333	2	2	3	1	1	1	2	1	2	2	1	3	1	1	1	2	2	2	2
334	2	1	1	1	1	2	1	1	1	1	2	1	1	1	3	1	1	1	2
335	2	1	1	1	2	1	2	1	1	2	2	1	1	1	1	1	1	1	2
336	2	2	1	1	2	1	1	1	1	2	2	1	1	1	2	1	1	2	3
337	2	1	2	1	1	1	1	1	2	1	3	3	1	1	1	3	2	1	2
338	2	1	1	1	1	1	3	1	2	2	3	2	1	1	1	1	1	1	1
339	2	1	2	1	2	2	2	1	1	2	2	3	1	1	2	2	2	1	2
340	2	2	2	1	1	1	1	2	1	2	3	3	1	1	1	3	2	2	3
341	2	2	1	1	1	1	1	1	1	1	2	1	1	1	1	1	1	2	2
342	2	1	2	1	1	1	2	1	1	1	3	1	1	1	2	2	2	1	3
343	2	1	1	1	1	1	1	1	1	1	2	2	1	1	2	1	1	1	2
344	2	1	2	1	1	2	1	1	2	2	2	3	8	1	1	2	1	1	3
345	2	1	1	1	2	1	1	2	2	2	3	1	1	1	2	3	1	1	1
346	2	2	3	1	1	1	1	2	2	1	3	2	1	1	2	2	8	1	2
347	2	1	1	1	1	2	1	1	2	2	2	1	1	1	1	3	8	1	3
348	2	1	1	1	1	1	1	1	1	2	1	1	1	1	3	1	1	1	1
349	2	1	2	1	1	1	1	1	1	2	3	1	1	1	1	2	2	1	3
350	2	1	8	1	1	2	1	1	3	2	1	2	1	8	2	1	8	1	3
351	2	1	3	1	2	1	2	2	1	2	3	1	1	1	1	1	8	1	1
352	2	2	1	1	1	1	2	1	2	1	3	2	1	1	1	2	1	2	2
353	2	3	1	1	2	1	3	1	1	1	1	2	1	1	1	2	1	3	3
354	2	1	2	1	2	1	1	2	1	1	3	1	1	1	1	1	2	1	3
355	2	1	1	1	1	1	1	1	1	1	1	2	1	1	2	1	1	1	3
356	2	1	2	1	1	1	2	1	1	1	1	1	1	1	1	1	2	1	3
357	2	1	1	1	2	1	1	1	1	1	1	1	1	1	2	1	1	1	2
358	2	2	2	1	1	1	3	1	2	1	2	2	1	1	2	2	2	2	2
359	2	1	1	1	2	1	1	2	1	1	2	1	1	1	2	1	1	1	3
360	2	1	2	1	1	2	2	1	2	1	3	1	1	1	2	2	2	1	2
361	2	1	2	1	2	1	1	1	2	2	3	1	1	1	2	1	2	1	3
362	2	1	1	1	1	1	2	2	2	1	1	3	1	1	2	1	1	1	3
363	2	1	1	1	1	2	1	1	2	1	1	1	1	1	2	1	1	1	2
364	2	1	1	1	1	1	2	1	2	2	2	2	1	1	1	3	1	1	3
365	2	1	2	1	2	1	2	1	1	1	1	1	1	1	2	1	2	1	1
366	2	1	1	1	1	1	2	1	1	3	2	2	1	1	1	1	1	1	3
367	2	1	2	1	1	1	2	1	1	2	3	2	1	1	3	2	2	1	1
368	2	1	1	1	1	1	2	1	1	1	3	2	1	1	2	1	1	1	2
369	2	1	2	1	1	1	1	2	1	1	2	1	1	1	3	1	2	1	2
370	2	2	1	1	2	1	2	1	1	2	1	1	1	1	2	1	1	2	2
371	2	1	8	1	2	1	1	1	1	1	1	2	1	1	2	2	2	1	1
372	2	1	8	1	1	1	2	2	3	1	2	2	1	1	2	2	1	1	2
373	2	1	2	1	1	2	2	1	1	1	1	1	1	1	3	2	2	1	3
374	2	1	8	1	1	1	2	2	1	1	1	1	1	1	3	1	1	1	2
375	2	1	1	1	1	1	3	1	1	1	2	1	1	1	2	1	1	1	2
376	2	1	1	1	1	1	2	1	2	1	3	1	1	1	2	2	1	1	1
377	2	1	8	1	1	1	3	1	2	1	3	1	1	1	3	1	2	1	3
378	2	1	3	1	1	1	1	1	1	1	2	1	1	1	3	1	8	1	2
379	2	2	1	1	1	1	2	2	1	1	2	2	1	1	1	2	1	2	3
380	2	1	1	1	1	1	2	1	1	1	2	1	1	1	3	1	1	1	1
381	2	2	2	1	1	1	1	2	1	1	2	2	2	1	2	1	2	2	2
382	2	1	1	1	1	1	2	1	1	1	2	2	2	1	2	2	1	1	1
383	2	2	1	1	2	1	3	1	1	2	1	2	1	1	1	1	2	2	2
384	2	2	2	1	1	1	2	1	2	1	1	1	1	1	2	1	2	2	2
385	2	1	2	1	1	1	2	2	1	2	2	3	1	1	1	2	2	1	2
386	2	1	1	1	1	1	1	1	1	1	2	1	1	1	2	1	1	1	2
387	2	1	1	1	1	1	2	1	1	1	1	1	1	1	3	1	1	1	2
388	2	1	1	1	2	1	1	2	1	2	2	1	1	1	1	1	2	1	3
389	2	1	2	1	1	1	1	1	2	1	2	2	1	1	1	3	2	1	2
390	2	1	1	1	1	1	1	1	2	1	2	2	1	1	2	2	1	1	2
391	2	1	1	1	2	2	1	1	1	1	1	1	1	1	3	3	1	1	2
392	2	1	1	1	2	1	2	1	1	2	1	2	1	1	2	1	1	1	2
393	2	2	2	1	2	2	2	1	1	2	1	1	1	1	2	2	1	2	3
394	2	2	1	1	2	1	2	2	1	2	2	2	1	1	1	1	1	2	3
395	2	1	1	1	1	1	1	1	1	1	1	3	1	1	2	1	1	1	3
396	2	1	2	1	1	1	1	1	1	1	2	2	1	1	2	3	2	1	1
397	2	1	1	1	1	1	2	1	2	1	2	3	1	1	1	1	1	1	2
398	2	1	1	1	1	1	2	1	2	1	2	2	1	1	3	2	1	1	2
399	2	2	1	1	1	2	1	1	1	1	2	2	1	1	2	2	1	2	3
400	2	1	8	1	1	1	2	1	1	2	1	1	1	1	2	2	2	1	2
401	2	1	1	1	2	2	1	1	3	1	2	2	1	1	2	1	1	1	1
402	2	1	2	1	1	1	1	1	1	1	2	1	1	1	3	3	2	1	1
403	2	2	1	1	1	1	2	1	1	1	2	2	2	1	1	1	1	2	2
404	2	1	1	1	1	1	2	1	1	2	3	1	1	1	2	1	1	1	3
405	2	1	1	1	1	1	2	1	2	1	3	1	1	1	3	2	1	1	2
406	2	1	2	1	1	1	2	1	3	1	1	1	1	1	2	1	2	1	2
407	2	1	2	1	1	1	1	1	2	1	1	1	1	1	2	2	2	1	3
408	2	2	2	1	1	1	2	2	2	1	1	2	1	1	1	3	2	2	3
409	2	1	1	1	1	1	1	2	2	1	2	2	1	1	2	2	1	1	2
410	2	1	1	1	1	1	2	1	2	2	1	1	1	1	1	2	1	1	3
411	2	1	1	1	1	1	1	1	1	1	1	2	1	1	2	3	1	1	2
412	2	1	2	1	1	1	1	1	1	2	2	2	1	1	1	3	2	1	2
413	2	2	2	1	1	1	1	1	1	1	2	1	1	1	2	1	2	2	2
414	2	1	2	1	1	2	2	1	2	1	2	2	1	1	2	2	1	1	2
415	2	1	8	8	1	1	2	2	1	8	8	1	8	8	8	8	8	8	8
416	2	1	3	1	2	1	1	1	1	1	1	1	1	1	2	3	8	1	2
417	2	2	1	1	1	2	1	1	2	1	2	2	1	1	1	1	2	2	3
418	2	1	1	1	1	1	1	1	1	1	2	1	1	1	3	2	1	1	1
419	2	2	2	1	1	1	1	1	3	1	3	1	1	1	2	1	2	1	2
420	2	1	2	1	1	1	1	1	1	1	1	2	1	1	1	2	2	1	3
421	2	2	1	1	2	1	1	1	2	1	1	2	1	1	2	1	1	2	2
422	2	2	1	1	1	1	2	2	1	1	2	1	1	1	2	1	1	2	2
423	2	1	1	1	2	2	1	2	2	1	2	1	1	1	2	1	2	1	2
424	2	1	1	1	1	1	1	1	2	1	2	1	1	1	3	1	1	1	1
425	2	1	1	1	1	1	2	1	2	2	3	1	1	1	2	1	1	1	2
426	2	1	1	1	1	1	3	1	1	1	1	2	1	1	2	2	1	1	3
427	2	1	1	1	1	1	2	1	1	1	2	2	1	1	1	2	1	1	2
428	2	1	1	1	1	1	3	2	1	1	3	1	1	1	1	2	1	1	3
429	2	1	1	1	1	2	3	1	1	1	1	1	1	1	1	3	1	1	3
430	2	2	1	1	1	1	2	1	2	1	2	1	1	1	2	2	1	2	3
431	2	2	1	1	1	1	3	2	1	1	1	1	1	1	2	1	1	2	2
432	2	1	1	1	1	1	2	2	1	1	1	3	1	1	2	2	1	1	2
433	2	1	1	1	2	2	1	2	1	2	1	2	1	1	2	1	1	1	1
434	2	2	1	1	2	1	1	1	1	1	1	2	1	1	2	2	1	2	3
435	2	1	1	1	2	1	1	2	1	1	1	2	1	1	2	1	1	1	2
436	2	1	2	1	2	2	1	1	2	2	1	1	1	1	2	3	2	1	2
437	2	1	1	1	1	1	2	2	3	1	2	1	1	1	2	2	1	1	2
438	2	1	2	1	1	1	1	1	2	1	2	1	1	1	1	2	2	1	1
439	2	1	1	1	1	2	3	1	2	3	2	3	2	1	2	2	1	1	3
440	2	1	3	1	1	2	2	1	1	1	2	2	1	1	3	2	8	1	1
441	2	2	2	1	1	1	2	1	1	1	1	1	1	1	2	1	2	1	1
442	2	1	1	1	2	1	3	1	1	1	1	1	1	1	2	1	1	1	1
443	2	1	2	1	2	1	3	2	2	1	1	2	1	1	1	2	2	1	2
444	2	2	1	1	1	1	2	1	2	1	1	1	1	1	1	2	1	2	2
445	2	1	2	2	1	1	3	1	1	1	2	2	1	1	2	1	2	1	2
446	2	2	1	1	1	1	1	1	1	1	1	2	1	1	1	1	1	2	2
447	2	1	1	1	1	1	2	1	1	1	1	3	1	1	2	1	1	1	1
448	2	2	1	1	1	2	2	2	2	2	3	1	1	1	1	1	1	2	2
449	2	2	1	1	1	2	2	1	1	1	2	1	1	1	1	1	1	2	2
450	2	1	1	1	1	1	3	2	1	2	2	2	1	1	2	1	1	1	2
451	2	1	2	1	1	1	2	1	1	1	1	1	1	1	2	1	2	1	2
452	2	1	2	1	1	1	2	1	1	1	1	2	1	1	3	2	2	1	2
453	2	1	1	1	1	1	1	2	1	1	1	2	1	1	2	1	1	1	1
454	2	2	1	1	1	2	3	1	2	1	1	1	1	1	1	1	1	2	3
455	2	1	1	1	1	1	1	1	1	1	1	1	1	1	1	2	1	1	2
456	2	2	1	1	1	1	2	1	1	2	1	2	1	1	2	1	1	2	3
457	2	2	1	1	2	1	2	2	1	1	1	2	1	1	1	2	1	2	3
458	2	1	1	1	1	1	3	1	1	1	2	2	1	1	3	1	1	1	3
459	2	1	2	1	2	1	2	2	1	2	2	2	1	1	3	2	2	1	2
460	2	1	8	1	1	1	1	1	3	2	2	1	1	1	3	2	1	1	1
461	2	1	1	1	3	1	1	1	2	1	2	1	1	1	3	2	1	1	2
462	2	1	8	1	1	1	1	1	1	2	1	2	1	1	1	1	1	1	3
463	2	1	8	1	1	2	2	2	1	1	2	3	2	1	1	1	1	1	2
464	2	1	2	1	1	1	2	1	1	2	2	1	1	1	2	2	2	1	2
465	2	2	2	1	1	1	1	2	2	2	1	1	1	1	2	1	2	2	2
466	2	2	1	1	1	1	2	1	2	1	1	3	1	1	2	1	8	1	2
467	2	1	8	1	1	1	1	1	1	1		1	1	1	2	1	1	1	1
468	2	2	1	1	1	1	2	1	2	2	1	2	1	1	1	2	1	1	1
469	2	1	1	1	1	1	2	1	1	1	2	1	1	1	2	3	1	1	2
470	2	3	8	1	1	1	1	1	1	1	1	1	1	8	1	1	8	3	3
471	2	1	1	1	1	2	1	1	1	1	2	1	1	1	1	2	1	1	3
472	2	2	2	1	1	1	1	1	1	2	2	2	1	1	1	1	2	2	3
473	2	1	1	1	1	1	2	1	2	1	1	1	1	1	2	2	1	1	2
474	2	2	1	1	1	1	2	2	2	1	1	1	1	1	2	1	1	2	2
475	2	1	1	1	1	1	2	2	1	1	1	3	2	1	2	1	1	1	1
476	2	1	2	1	1	1	2	1	1	1	3	2	2	1	2	2	2	1	3
477	2	1	2	1	1	1	3	1	2	1	2	1	1	1	1	1	2	1	2
478	2	2	1	1	1	1	2	2	1	1	1	2	1	1	1	2	1	2	3
479	2	1	1	1	1	1	1	1	1	2	3	2	1	1	1	1	1	1	1
480	2	1	1	1	1	1	2	1	1	1	1	3	1	1	1	1	1	1	1
481	2	2	1	1	1	1	2	1	1	1	2	1	1	1	2	2	1	1	1
482	2	1	2	1	2	1	1	1	1	1	2	2	1	1	2	2	2	1	3
483	2	1	1	1	1	1	2	2	1	1	1	2	1	1	2	1	1	1	2
484	2	1	1	1	2	1	1	1	2	1	2	2	1	1	3	2	1	1	3
485	2	1	1	1	1	1	2	1	1	2	2	2	1	1	1	1	1	1	2
486	2	1	2	1	1	1	1	1	1	1	3	1	1	1	1	1	2	1	3
487	2	1	2	1	1	1	1	2	1	3	2	1	1	1	2	2	2	1	1
488	2	1	3	1	1	1	1	1	1	2	2	3	1	1	3	1	8	1	2
489	2	1	2	1	2	1	2	1	1	2	1	2	1	1	2	1	2	1	2
490	2	3	1	1	1	1	2	1	2	1	1	1	1	1	1	1	1	2	2
491	2	1	1	1	1	1	1	1	1	1	2	1	1	1	1	2	1	1	3
492	2	1	2	1	1	1	1	1	3	2	1	2	1	1	1	3	2	1	2
493	2	2	1	1	2	1	3	1	1	2	2	1	1	1	1	1	1	2	2
494	2	1	1	1	2	1	2	2	1	1	2	1	1	1	2	1	1	1	2
495	2	1	1	1	1	1	3	1	1	1	2	2	1	1	1	1	1	1	2
496	2	1	1	1	1	1	2	1	1	1	1	2	1	1	2	2	1	1	2
497	2	1	1	1	1	1	1	1	1	1	1	2	1	1	2	2	2	1	2
498	2	1	1	1	1	1	1	1	1	1	2	3	1	1	2	1	1	1	2
499	2	1	2	1	1	1	2	2	1	2	1	2	1	1	2	1	2	1	1
500	2	3	3	1	1	1	3	2	1	1	2	2	1	1	1	2	8	1	1
501	2	1	1	1	1	1	2	1	1	1	2	2	1	1	2	1	1	1	2
502	2	2	1	1	2	1	2	1	1	1	1	2	1	1	2	2	1	2	2
503	2	2	2	1	1	1	2	1	1	1	2	3	1	1	2	2	2	2	2
504	2	1	1	1	1	1	1	1	1	1	2	2	1	1	2	2	1	1	1
505	2	1	1	1	1	1	1	1	1	1	1	1	1	1	1	1	1	1	2
506	2	1	1	1	1	1	2	1	3	1	2	2	1	1	3	1	1	1	1
507	2	2	1	1	1	1	2	1	1	1	2	2	1	1	1	2	2	2	2
508	2	1	1	2	1	1	1	2	1	1	2	1	1	1	2	2	1	1	2
509	2	1	1	1	2	2	1	2	3	1	2	2	1	1	1	1	2	1	1
510	2	2	2	1	1	1	1	1	2	1	1	1	1	1	2	2	2	1	1
511	2	1	1	1	1	1	2	1	1	1	1	1	1	1	2	2	1	1	2
512	2	1	1	1	2	1	2	1	1	2	2	2	1	1	1	2	1	1	3
513	2	2	1	1	2	2	2	1	2	2	2	1	1	1	1	2	1	2	3
514	2	1	1	1	1	1	1	1	2	1	1	2	1	1	1	3	1	1	2
515	2	2	1	2	1	1	1	1	1	1	3	1	1	1	2	1	1	1	2
516	2	2	1	1	1	1	1	1	1	1	1	2	1	1	2	3	1	2	3
517	2	1	1	2	1	1	2	3	2	1	2	1	1	1	3	2	1	1	1
518	2	1	1	1	1	1	1	1	1	3	3	2	1	1	3	1	1	1	1
519	2	2	1	1	1	1	2	2	1	1	1	2	1	1	2	1	1	2	2
520	2	1	2	1	1	1	1	1	1	2	2	2	1	1	2	1	2	1	1
521	2	3	1	1	1	1	1	2	1	1	2	2	1	1	1	1	1	2	2
522	2	1	2	1	1	1	2	2	1	1	2	2	1	1	1	2	2	2	1
523	2	2	2	1	2	1	1	1	2	1	1	2	2	1	1	1	2	2	3
524	2	1	1	1	1	1	3	1	1	1	2	2	1	1	3	2	2	1	3
525	2	1	2	1	1	2	2	1	1	2	1	2	1	1	3	2	2	1	2
526	2	1	2	1	1	2	2	2	1	1	2	2	1	1	1	1	2	1	3
527	2	1	1	1	1	1	1	1	2	1	2	1	1	1	1	1	1	1	3
528	2	2	1	1	1	1	1	2	2	2	2	2	1	1	2	3	1	2	2
529	2	1	1	1	1	1	2	1	1	1	3	2	1	1	2	3	1	1	3
530	2	1	1	1	1	1	2	1	2	1	2	2	1	1	1	1	1	1	2
531	2	1	1	1	2	1	2	1	1	1	3	2	1	1	3	1	1	1	2
532	2	1	2	1	2	1	1	1	2	2	3	1	1	1	1	2	2	1	1
533	2	1	1	1	1	1	1	1	1	1	2	1	1	1	3	1	1	1	1
534	2	1	2	1	1	1	1	1	1	2	3	2	1	1	1	2	2	1	3
535	2	1	1	1	1	1	3	2	1	1	2	2	2	1	3	1	1	1	1
536	2	1	2	1	1	1	2	1	2	1	2	1	1	1	1	1	2	1	2
537	2	1	1	1	1	1	2	1	2	1	2	1	1	1	3	2	1	1	2
538	2	2	1	1	2	1	2	1	2	2	1	1	1	1	2	1	1	1	2
539	2	1	2	1	2	1	3	1	1	1	1	1	1	1	1	2	2	1	2
540	2	2	1	1	2	1	3	1	2	2	1	2	1	1	1	1	1	1	2
541	2	1	1	1	1	1	2	1	1	1	2	2	2	1	2	2	1	1	2
542	2	1	1	1	1	1	1	1	2	1	2	2	1	1	1	2	1	1	1
543	2	1	2	1	1	1	1	1	1	1	1	1	1	1	1	1	2	1	1
544	2	1	2	1	1	1	1	2	1	1	2	2	2	1	2	2	2	1	2
545	2	1	2	1	1	1	2	1	1	1	1	1	1	1	1	2	2	1	2
546	2	1	1	1	1	2	1	1	2	1	2	2	1	1	1	1	1	1	2
547	2	1	1	1	1	1	2	1	2	1	1	1	1	1	3	1	1	1	1
548	2	2	1	2	1	1	1	1	1	1	1	2	2	1	1	2	1	1	2
549	2	1	2	1	3	1	2	1	2	2	2	2	1	1	2	2	2	1	1
550	2	2	1	1	1	1	3	2	1	3	2	2	1	1	1	1	1	1	2
551	2	1	1	1	1	1	1	2	2	2	2	1	1	1	2	2	1	1	2
552	2	2	2	1	1	1	2	8	2	2	8	2	1	1	2	8	1	1	1
553	2	1	1	1	1	1	2	1	1	1	2	2	1	1	3	1	1	1	1
554	2	1	2	1	1	1	3	2	2	1	1	3	2	1	2	1	1	1	2
555	2	1	2	1	1	1	1	1	1	1	1	1	1	1	3	1	8	1	2
556	2	1	1	1	1	1	2	1	1	1	2	2	2	1	1	2	1	1	2
557	2	2	8	1	1	1	2	2	3	1	1	2	1	1	1	1	2	2	2
558	2	1	8	1	1	1	1	1	1	1	2	1	1	1	3	2	1	1	2
559	2	1	8	1	1	1	2	1	2	2	1	1	1	1	1	1	1	1	2
560	2	2	8	1	2	1	1	1	1	2	1	2	1	1	1	1	1	2	2
561	2	1	8	1	1	1	1	1	1	3	1	1	1	1	3	2	1	1	2
562	2	3	8	1	1	1	3	1	2	1	3	1	1	1	1	1	1	1	1
563	2	1	2	1	1	1	2	1	1	1	1	2	1	1	2	1	2	1	2
564	2	1	8	1	1	1	3	2	1	1	2	1	1	1	2	1	1	1	2
565	2	2	1	1	2	1	1	2	2	1	2	1	1	1	2	2	1	2	1
566	2	1	1	1	1	1	2	1	1	1	3	2	1	1	1	2	1	1	3
567	2	1	1	1	1	3	1	1	1	1	1	2	1	1	3	1	1	1	3
568	2	1	1	2	1	1	3	1	2	1	2	1	1	1	2	2	1	1	2
569	2	1	1	1	2	1	1	2	1	1	1	1	1	1	2	2	1	1	2
570	2	1	1	1	1	2	1	1	1	1	2	2	1	1	2	2	1	1	3
571	2	1	1	1	1	1	2	1	1	1	3	1	1	1	1	3	2	1	1
572	2	1	1	1	2	1	2	1	2	1	1	2	1	1	1	1	1	1	3
573	2	1	3	1	1	1	2	2	1	1	2	3	1	1	3	1	8	1	2
574	2	2	2	1	1	1	1	1	2	1	1	3	1	1	2	2	8	1	3
575	2	1	1	1	1	1	2	1	2	1	1	2	1	1	2	2	1	1	2
576	2	1	1	1	1	1	2	1	2	1	3	1	1	1	2	1	1	1	2
577	2	1	1	1	2	1	3	1	2	2	3	2	1	1	2	3	1	1	2
578	2	1	1	1	1	2	1	2	1	1	1	2	1	1	2	2	1	1	2
579	2	2	1	1	1	1	1	1	2	1	1	2	1	1	1	1	1	2	3
580	2	1	1	1	2	1	2	1	1	2	2	2	1	1	1	1	1	1	2
581	2	1	1	1	2	1	2	1	1	1	2	1	1	1	1	1	2	1	2
582	2	2	1	1	2	2	2	1	1	2	3	1	1	1	1	1	2	2	3
583	2	1	1	1	1	1	1	1	2	1	2	1	1	1	3	1	1	1	1
584	2	1	1	1	1	1	1	1	1	1	3	2	1	1	2	2	2	1	2
585	2	1	1	1	1	1	2	3	1	1	3	2	1	1	2	2	1	1	3
586	2	1	1	1	1	1	1	1	1	1	2	2	1	1	3	1	1	1	2
587	2	1	1	1	2	1	1	1	2	2	1	1	1	1	3	1	1	1	3
588	2	1	1	1	1	1	2	1	2	1	3	1	1	1	2	1	1	1	1
589	2	1	1	1	1	1	2	2	1	2	1	1	1	1	3	1	1	1	3
590	2	1	1	1	1	1	2	1	1	1	2	1	1	1	3	1	1	1	2
591	2	1	2	1	2	1	1	2	1	1	1	1	1	1	2	1	2	1	2
592	2	1	2	1	1	1	1	1	2	1	2	2	1	1	2	2	2	1	3
593	2	1	1	1	1	1	1	1	1	1	2	1	1	1	1	1	2	1	2
594	2	1	1	1	1	2	1	1	2	1	3	2	1	1	3	1	1	1	2
595	2	1	2	1	2	1	3	1	2	2	3	1	1	1	3	1	2	1	1
596	2	1	1	1	2	1	1	1	2	1	1	1	1	1	1	1	1	1	2
597	2	1	1	1	1	1	3	2	1	2	1	1	1	1	2	1	2	1	2
598	2	1	2	1	1	1	2	2	1	1	2	2	1	1	2	2	1	1	2
599	2	1	1	1	2	1	1	3		1	1	2	1	1	3	1	2	1	2
600	2	1	1	1	2	1	2	1	2	3	1	2	1	1	2	1	1	1	2
601	2	2	1	1	2	1	3	1	1	2	1	2	1	1	2	1	1	2	2
602	2	1	1	1	1	1	2	1	1	1	1	2	1	1	1	3	1	1	3
603	2	1	1	1	1	1	3	1	2	1	3	1	1	1	2	1	1	1	1
604	2	2	1	1	2	1	2	1	1	1	1	2	1	1	1	2	1	2	1
605	2	1	1	1	1	1	3	2	2	1	2	1	1	1	1	1	1	1	2
606	2	1	1	1	1	2	2	1		2	1	1	1	1	3	1	8	1	1
607	2	1	1	1	1	1	1	1	2	1	2	1	1	1	2	1	1	1	3
608	2	1	1	1	1	1	3	1	1	1	2	1	1	1	3	2	1	1	2
609	2	1	3	1	1	1	1	2		1	2	2	1	1	3	1	2	1	2
610	2	1	1	2	2	1	2	2	2	1	3	2	1	1	1	1	1	1	2
611	2	1	1	1	1	1	1	1	1	1	1	1	1	1	3	1	1	1	3
612	2	1	1	1	1	2	1	1	1	1	3	1	1	1	1	2	1	1	1
613	2	1	2	1	1	1	1	1	2	1	1	1	1	1	1	1	2	1	3
614	2	1	1	1	1	1	2	1	2	1	2	2	1	1	2	1	1	1	1
615	2	1	1	1	1	1	2	2	3	2	1	1	1	1	3	2	1	1	3
616	2	1	1	1	1	1	3	1	1	1	2	3	1	1	1	2	1	1	2
617	2	1	1	1	2	2	1	1	2	1	1	3	1	1	2	1	1	1	3
618	2	1	1	1	2	1	1	1	2	2	2	2	1	1	2	2	1	1	3
619	2	2	1	1	1	1	2	1	1	2	1	2	1	1	2	1	1	2	2
620	2	3	1	1	1	1	1	1	1	1	1	1	1	1	1	3	8	2	1
621	2	1	1	1	2	2	3	2	1	3	2	1	1	1	1	2	2	1	1
622	2	1	2	1	2	1	1	3	2	1	1	1	1	1	2	2	2	1	2
623	2	2	1	1	2	1	1	2	3	1	1	3	1	1	1	2	1	2	3
624	2	1	1	2	1	1	3	2	1	1	2	3	1	1	2	2	1	1	3
625	2	1	2	1	2	1	1	2	1	1	2	2	1	1	3	1	2	1	2
626	2	1	1	1	1	1	2	1	1	1	1	1	1	1	2	1	1	1	1
627	2	1	1	1	1	2	1	2	1	2	1	3	1	1	2	2	1	1	3
628	2	2	1	2	1	1	2	1	1	2	2	2	1	1	1	3	1	2	3
629	2	1	1	1	1	1	1	1	2	1	1	2	2	1	2	2	2	1	2
630	2	1	1	1	2	1	2	1	1	1	3	1	1	1	2	1	1	1	2
631	2	1	8	1	1	1	2	2		2	3	2	1	1	3	1	2	1	1
632	2	2	1	1	2	1	2	1	2	2	2	3	1	1	1	1	1	2	2
633	2	1	8	1	1	1	1	2	1	1	2	1	1	8	2	1	8	1	2
634	2	1	1	1	1	2	1	1	1	2	3	1	1	1	2	2	1	1	2
635	2	1	3	1	1	1	1	1	1	1	2	2	1	1	2	2	8	1	2
636	2	1	1	1	1	1	2	2	1	2	3	1	1	1	3	1	1	1	2
637	2	1	1	2	1	1	2	1	1	1	3	2	1	1	2	1	1	1	2
638	2	2	1	2	1	1	2	2	1	2	1	3	1	1	1	2	1	2	2
639	2	1	1	1	1	1	1	1	1	2	2	3	1	1	2	1	1	1	2
640	2	1	2	1	1	1	2	1	1	1	1	1	1	1	2	1	2	1	1
641	2	2	2	1	1	1	1	1	1	1	1	3	1	1	2	1	2	1	1
642	2	1	8	1	1	1	1	1		1	2	3	1	1	1	2	2	1	3
643	2	2	1	1	1	1	1	1	1	2	2	1	1	1	1	1	1	2	3
644	2	2	3	1	1	1	1	3	1	1	2	2	1	1	1	2	2	2	2
645	2	1	1	1	1	1	3	1	1	1	1	2	1	1	2	1	1	1	2
646	2	2	1	1	1	1	1	1	2	2	2	2	1	1	1	1	1	2	3
647	2	1	3	1	1	1	2	1	1	2	2	1	1	1	2	2	8	1	1
648	2	2	8	1	1	1	1	1	2	2	1	1	1	1	1	1	1	1	1
649	2	1	8	1	1	1	2	2	2	1	2	3	1	1	3	1	1	1	2
650	2	1	8	1	1	1	2	2	2	1	2	2	1	1	2	2	1	1	3
651	2	2	8	1	1	1	1	1	2	1	2	1	1	1	1	2	1	2	2
652	2	1	8	1	1	1	2	1	1	1	2	2	1	1	3	2	1	1	2
653	2	2	2	1	1	1	2	1	1	1	3	2	1	1	1	2	2	2	2
654	2	1	8	1	1	1	1	1	2	2	1	2	1	1	1	1	1	1	2
655	2	1	2	2	1	1		1	2	1	1	2	1	1	1	2	8	1	3
656	2	1	8	1	1	1	2	1	1	2	1	1	1	1	2	1	1	1	3
657	2	1	2	1	2	1	2	2	1	1	1	3	1	1	1	1	2	1	2
658	2	1	8	1	1	1	1	1	2	8	2	1	1	8	1	2	8	1	2
659	2	1	3	1	1	1	2	2	1	1	1	2	2	1	2	3	8	1	2
660	2	1	3	1	1	1	1	1	1	1	3	1	1	1	1	1	2	1	2
661	2	2	2	1	1	1	1	1	1	1	1	2	1	1	1	2	8	2	2
662	2	1	3	1	1	1	1	2	1	1	1	2	2	1	3	1	8	1	1
663	2	2	1	1	2	1	2	1	1	1	1	1	1	1	2	3	1	2	2
664	2	1	1	1	1	1	2	2	1	1	2	2	2	1	2	3	8	1	1
665	2	2	1	1	1	2	1	1	1	1	2	1	1	1	2	2	1	1	1
666	2	1	8	1	3	1	1	2	2	2	2	2	1	1	2	2	2	1	1
667	2	1	1	1	2	1	3	1	2	1	2	1	1	1	3	1	1	1	2
668	2	1	1	1	1	1	2	1	2	1	1	1	1	1	1	1	2	1	2
669	2	1	3	1	1	1	3	1	1	2	1	1	1	8	2	2	2	1	2
670	2	1	1	1	1	1	2	1	1	1	3	1	1	1	3	1	1	1	1
671	2	2	8	1	1	1	2	1	1	1	1	2	1	1	2	1	2	2	2
672	2	1	1	1	1	1	2	1	1	1	2	2	1	1	2	1	1	1	1
673	2	1	8	1	1	1	3	1	1	2	1	2	1	1	2	2	1	1	2
674	2	1	1	1	2	1	1	2	1	1	2	1	1	1	3	1	1	1	2
675	2	1	1	1	1	1	1	1	2	1	2	3	1	1	3	1	8	1	8
676	2	1	2	1	1	1	2	1	1	2	3	3	1	1	2	1	2	1	2
677	2	1	1	1	1	1	2	1	1	1	1	3	1	1	1	1	1	1	2
678	2	1	1	1	1	1	1	1	1	1	1	1	1	1	1	1	1	1	3
679	2	1	1	1	2	1	1	1	1	1	3	1	1	1	1	2	1	1	2
680	2	1	1	1	2	1	2	1	2	8	2	1	1	1	1	2	1	1	1
681	2	1	1	1	1	1	2	1	2	1	1	1	1	1	2	1	1	1	2
682	2	1	1	1	2	1	1	1	1	1	2	3	1	1	3	2	1	1	2
683	2	1	1	1	2	2	2	1	2	1	1	1	1	1	1	1	1	1	2
684	2	1	8	1	1	1	2	1	2	1	2	3	1	1	2	2	2	1	3
685	2	2	2	1	1	2	1	1	1	1	2	1	1	1	2	1	1	2	2
686	2	2	3	1	1	1	2	1	2	2	1	2	1	1	1	2	8	2	3
687	2	1	1	1	1	1	1	1	1	1	1	2	1	1	2	3	1	1	2
688	2	1	8	1	1	1	2	2	1	1	1	1	1	1	1	2	2	1	3
689	2	2	1	2	1	1	3	1	2	2	2	1	1	1	2	2	1	2	2
690	2	2	1	1	1	1	2	1	1	1	3	2	2	1	2	1	1	2	2
691	2	1	2	1	1	1	2	1	1	1	2	1	1	1	1	2	2	1	2
692	2	1	1	2	1	1	1	1	2	3	2	2	1	1	2	1	1	1	1
693	2	2	1	1	1	2	1	1	1	1	2	1	1	1	1	1	1	2	1
694	2	1	8	1	1	2	1	1	2	1	1	1	1	1	3	2	1	1	1
695	2	2	1	1	1	1	2	1	2	2	1	1	1	1	1	2	1	2	2
696	2	1	3	1	1	1	1	1	2	1	1	1	1	1	1	1	2	1	3
697	2	1	1	1	2	1	3	1	3	1	2	2	1	1	2	2	1	1	2
698	2	1	2	1	1	1	1	1	2	1	1	2	1	1	2	2	2	1	2
699	2	1	1	1	3	1	2	2	1	1	2	1	1	1	3	1	1	1	1
700	2	1	8	2	1	1	1	1	1	1	1	1	1	1	1	1	1	1	2
701	2	1	1	1	1	2	2	1	1	2	2	2	1	1	3	2	1	1	1
702	2	1	1	1	2	1	1	1	1	1	1	3	1	1	1	1	1	1	1
703	2	1	1	1	2	1	2	2	2	1	3	2	1	1	2	1	1	1	3
704	2	2	1	1	2	1	1	1	3	1	3	2	1	1	1	3	8	2	2
705	2	2	1	1	2	1	1	1	1	1	1	2	1	1	2	1	1	2	2
706	2	1	2	1	1	1	2	1	1	1	1	2	1	1	1	1	2	1	1
707	2	1	1	2	1	1	1	1	1	1	2	1	1	1	3	1	1	1	2
708	2	1	8	1	1	1	2	1	2	2	1	2	1	1	1	2	2	1	2
709	2	1	3	1	1	1	2	1	1	1	1	1	1	1	2	2	2	1	2
710	2	1	2	1	1	1	2	2	1	1	2	2	1	1	3	2	2	1	3
711	2	2	2	1	1	1	1	1	1	1	2	2	1	1	1	1	2	1	2
712	2	1	1	1	2	1	2	1	1	1	1	3	1	1	2	2	1	1	2
713	2	1	1	1	1	2	1	1	1	3	1	2	1	1	1	1	8	1	2
714	2	1	3	1	1	1	1	1	2	1	1	1	1	1	1	2	8	1	2
715	2	1	1	1	1	1	2	1	1	1	1	1	1	1	3	2	1	1	2
716	2	1	2	2	1	1	2	1	2	1	2	2	1	1	1	1	2	1	3
717	2	1	2	1	1	1	3	1	1	1	1	2	2	1	3	1	2	1	3
718	2	2	1	1	1	1	2	1	1	1	2	1	1	1	1	1	2	2	3
719	2	1	2	1	1	1	1	1	1	1	1	3	1	1	1	3	2	1	2
720	2	1	8	1	1	1	1	1	1	1	3	1	1	1	3	1	1	1	1
721	2	2	1	1	2	1	3	2	3	2	1	2	1	1	2	2	1	1	1
722	2	2	2	1	1	1	2	1	1	1	1	1	1	1	2	2	2	1	1
723	2	1	3	1	1	1	1	2	2	1	1	2	1	1	3	2	8	1	1
724	2	1	1	1	1	1	1	1	1	1	3	2	1	1	2	1	1	1	3
725	2	1	1	1	1	2	1	1	1	1	3	2	1	1	1	1	1	1	2
726	2	1	8	1	1	1	1	1	1	8	1	2	1	8	2	3	8	1	2
727	2	3	1	1	1	1	3	1	1	1	3	2	1	1	1	1	1	2	3
728	2	2	2	1	1	2	2	2	1	1	2	2	1	1	1	1	2	2	3
729	2	2	1	1	1	1	1	2	2	1	2	3	1	1	1	3	1	2	2
730	2	1	8	1	1	1	1	1	1	1	1	1	1	1	2	3	2	1	1
731	2	1	1	1	1	1	2	2	2	1	1	2	1	1	2	3	1	1	3
732	2	1	3	1	1	1	1	1	1	1	1	2	1	1	2	1	2	1	3
733	2	1	1	1	1	1	1	1	1	1	2	2	1	1	1	2	1	1	3
734	2	2	1	1	1	1	2	1	2	1	1	3	1	1	1	2	1	2	2
735	2	2	1	1	1	1	3	2	2	1	1	1	1	1	1	2	1	1	3
736	2	1	8	1	1	1	1	2	1	1	1	1	1	1	2	2	2	1	3
737	2	1	1	1	2	1	1	1	1	1	3	2	1	1	3	1	1	1	2
738	2	2	8	1	3	1	1	1	3	1	2	2	1	1	1	1	1	2	3
739	2	1	1	1	1	1	1	2	1	1	1	1	1	1	2	1	1	1	2
740	2	1	1	1	2	1	2	2	2	2	2	1	1	1	2	1	1	1	1
741	2	1	1	1	1	1	1	1	1	1	2	1	1	1	2	3	1	1	2
742	2	1	8	1	1	1	2	1	1	1	2	1	1	1	1	1	1	1	1
743	2	2	2	1	1	2	3	3	1	1	2	1	1	1	2	1	2	1	1
744	2	1	2	1	1	1	1	1	2	1	2	1	1	1	1	3	2	1	2
745	2	1	2	1	1	1	1	1	2	1	2	1	1	1	1	2	2	1	2
746	2	1	1	1	1	1	1	1	2	2	2	1	1	1	1	3	1	1	1
747	2	1	8	1	1	1	2	2		2	1	3	2	1	1	3	8	1	1
748	2	3	2	1	1	1	1	1	3	1	1	1	1	1	1	2	8	3	3
749	2	1	8	1	3	1	1	1	2	2	1	1	1	1	1	1	2	1	1
750	2	1	2	1	2	1	1	1	3	1	3	3	1	1	1	1	2	1	2
751	2	1	1	1	1	1	1	2	1	1	1	2	1	1	3	1	1	1	3
752	2	2	8	1	1	1	2	1	1	1	2	2	1	1	1	1	8	1	2
753	2	2	8	1	1	1	2	1	1	8	2	2	1	1	2	2	8	2	2
754	2	1	8	2	1	1	1	1	1	1	2	3	1	1	3	1	1	1	2
755	2	2	1	1	3	1	2	1	1	1	1	1	1	1	1	1	1	1	2
756	1	1	1	1	1	1	2	1	1	1	3	2	2	1	1	1	1	1	2
757	1	1	2	1	1	1	2	1	1	1	1	2	1	1	3	2	2	1	2
758	1	1	1	1	1	1	1	1	1	1	2	2	1	1	1	2	1	1	1
759	1	1	1	1	2	1	1	1	2	1	2	2	2	1	2	1	1	1	3
760	1	2	1	1	1	1	3	1	2	1	1	3	1	1	2	1	1	2	3
761	1	1	1	1	1	1	1	1	2	1	3	2	1	1	2	2	1	1	1
762	1	1	1	1	1	1	2	1	1	1	2	3	1	1	3	1	1	1	2
763	1	1	2	1	1	2	2	1	1	1	2	1	1	1	3	3	2	1	1
764	1	1	2	1	1	1	2	1	1	1	1	1	1	1	1	1	2	1	2
765	2	1	1	1	1	2	3	1	1	1	3	3	1	1	1	1	1	1	2
766	2	1	1	1	1	2	2	1	1	1	2	2	1	1	1	2	1	1	2
767	2	1	1	1	1	1	2	1	1	2	3	2	1	1	2	2	1	1	3
768	1	1	1	1	1	1	1	3	2	1	1	2	1	1	2	1	8	1	2
769	1	8	8	8	8	8	8	8	8	8	8	8	8	8	8	1	8	8	8
770	1	8	8	8	8	8	8	8	8	8	8	8	8	8	8	8	8	8	8
771	1	2	1	1	2	1	1	2	2	2	2	1	1	1	1	2	1	2	3
772	1	2	2	1	2	1	3	1	2	1	1	2	1	1	1	1	2	1	2
773	1	1	2	1	2	1	2	1	1	1	2	1	1	1	2	1	2	1	3
774	1	2	1	1	1	1	3	1	2	2	1	1	1	1	1	1	1	2	2
775	1	2	1	1	1	1	2	1	1	1	2	1	1	1	1	1	1	2	2
776	1	1	2	1	1	8	2	1	2	2	8	1	1	1	2	8	8	1	8
777	2	1	3	1	1	1	1	1	1	1	1	2	1	1	3	2	2	1	1
778	2	1	1	1	1	3	2	1	1	1	2	2	1	1	2	2	1	1	2
779	2	8	8	8	8	8	8	8	8	8	8	8	8	8	8	8	8	8	8
780	1	1	2	1	2	1	3	1	1	1	2	2	2	1	1	2	2	1	1
781	1	1	2	1	1	1	1	1	1	1	1	1	1	1	2	1	2	1	3
782	1	1	1	1	2	1	1	1	1	1	2	2	1	1	2	1	1	1	2
783	1	2	1	1	2	1	2	1	1	1	1	2	1	1	1	1	1	2	2
784	1	2	2	1	1	1	2	1	1	2	2	1	1	1	2	1	2	2	2
785	1	1	2	1	1	1	1	2	3	1	3	1	1	1	2	1	2	1	2
786	1	1	2	1	1	1	2	2	1	1	2	1	1	1	1	1	2	1	2
787	1	1	2	1	1	1	2	2	1	1	1	2	1	1	1	3	2	1	2
788	1	2	1	1	1	1	1	1	2	2	3	1	1	1	1	2	1	2	3
789	2	1	1	1	1	2	2	1	2	1	1	2	1	1	1	2	1	1	3
790	2	1	1	1	1	1	1	1	3	2	2	2	1	1	2	1	1	1	3
791	1	1	1	1	1	1	2	1	1	1	2	2	1	1	2	1	1	1	2
792	1	1	1	1	1	1	1	1	1	1	2	2	1	1	1	1	1	1	3
793	1	1	1	1	1	1	1	1	2	1	3	2	1	1	1	1	1	1	2
794	1	1	2	1	1	1	2	1	1	1	2	1	1	1	2	2	2	1	3
795	1	2	2	1	1	1	3	1	1	1	1	2	1	1	2	1	2	2	2
796	1	1	1	1	1	1	1	1	2	1	2	1	1	1	2	2	1	1	1
797	1	1	1	1	2	1	1	1	2	2	3	2	1	1	2	1	1	1	3
798	1	1	1	1	1	1	2	1	1	2	2	2	1	1	2	1	1	1	1
799	1	1	1	1	1	2	1	2	1	2	1	3	1	1	3	1	1	1	3
800	1	1	2	1	1	1	1	1	1	1	2	2	1	1	2	1	2	1	1
801	2	1	1	2	1	1	1	1	1	3	1	1	1	1	3	3	1	1	2
802	2	1	1	1	2	1	2	2	2	2	1	1	1	1	3	1	1	1	2
803	1	2	1	1	2	1	2	2	1	1	1	1	1	1	1	3	2	2	3
804	1	1	2	1	1	1	1	1	1	1	1	1	1	1	1	2	2	1	3
805	1	1	2	1	1	1	2	1	2	1	1	1	1	1	1	2	2	1	1
806	1	1	1	1	2	1	3	1	1	1	2	3	1	1	3	1	1	1	1
807	1	1	1	1	1	1	1	2	1	1	1	2	1	1	2	1	1	1	2
808	1	1	2	1	1	1	3	1	2	2	3	2	1	1	1	3	2	1	2
809	1	1	1	1	1	1	1	1	2	1	2	2	1	1	2	2	1	1	1
810	1	1	1	1	1	1	3	1	1	1	2	2	1	1	1	1	1	1	2
811	1	1	2	1	1	1	2	2	1	2	2	2	1	1	2	2	2	1	3
812	1	2	1	1	2	1	2	2	2	1	3	2	1	1	1	3	1	2	2
813	2	1	1	1	2	1	2	1	2	2	2	1	1	1	1	2	1	1	2
814	2	2	1	1	1	1	1	1	1	1	2	1	1	1	2	1	1	1	2
815	1	1	2	1	2	1	2	2	1	1	1	2	1	1	3	2	2	1	2
816	1	1	1	1	1	1	3	1	2	1	2	2	1	1	3	2	1	1	1
817	1	1	1	1	1	1	1	2	2	1	2	1	1	1	2	2	1	1	2
818	1	3	1	1	1	1	2	1	1	1	2	1	1	1	1	2	1	2	2
819	1	2	2	1	1	1	1	1	2	1	3	2	1	1	2	1	8	2	3
820	1	1	1	1	1	1	2	1	1	1	2	1	1	1	1	1	1	1	1
821	1	1	1	1	1	2	1	1	2	2	2	2	1	1	2	1	8	1	2
822	1	1	3	1	1	1	2	1	2	1	1	2	1	1	2	2	8	1	2
823	1	3	1	1	1	1	1	1	1	1	1	1	1	1	1	1	1	3	3
824	1	1	2	1	1	1	2	1	1	1	2	1	1	1	2	1	2	1	2
825	2	1	1	1	1	1	2	1	1	2	1	3	1	1	1	1	1	1	2
826	2	1	1	1	1	1	2	2	1	2	2	2	1	1	1	1	1	1	1
827	1	1	1	1	1	1	1	2	2	1	3	2	1	1	1	2	1	1	2
828	1	1	2	1	1	1	2	2	1	2	1	2	1	1	3	2	2	1	2
829	1	1	2	1	2	1	2	1	1	1	2	2	1	1	1	3	2	1	2
830	1	1	1	1	2	2	2	1	2	2	2	2	1	1	1	2	1	1	3
831	1	1	3	1	1	1	2	1	2	1	1	2	1	1	2	1	8	1	2
832	1	2	8	8	8	8	8	8	8	8	8	8	8	8	8	8	8	8	8
833	1	1	2	1	1	1	1	1	2	1	1	1	1	1	1	1	2	1	2
834	1	1	1	1	1	1	2	2	2	1	1	1	1	1	2	1	8	1	2
835	1	2	3	1	1	2	1	1	2	2	2	1	1	1	2	2	8	1	1
836	2	1	2	1	1	1	2	1	1	1	2	1	1	1	2	2	2	1	2
837	2	1	2	1	3	1	1	1	2	1	2	1	1	1	2	1	2	1	1
838	1	2	1	1	2	1	1	1	1	1	1	1	1	1	1	2	1	2	3
839	1	1	8	1	2	1	2	1	1	1	1	2	1	1	1	1	1	1	3
840	1	1	2	1	2	1	1	1	2	2	3	2	1	1	2	1	2	1	2
841	1	1	1	1	2	1	2	1	2	2	3	1	1	1	2	1	1	1	2
842	1	1	2	1	1	2	2	1	1	2	2	2	1	1	1	1	2	1	2
843	1	2	2	1	1	1	1	1	1	1	2	3	2	1	1	1	2	2	3
844	1	1	8	1	1	1	3	1	1	1	2	2	1	1	3	2	1	1	2
845	1	1	1	1	1	1	2	1	2	1	1	1	1	1	1	1	1	1	2
846	1	2	1	1	1	1	3	1	1	1	1	2	1	1	1	2	1	2	2
847	1	1	1	1	2	1	1	1	2	1	1	3	1	1	2	2	1	1	2
848	1	1	1	1	1	1	2	2	2	1	2	3	1	1	2	1	1	1	3
849	1	1	1	1	1	1	1	1	1	1	3	2	1	1	2	1	1	1	1
850	1	1	1	1	1	1	2	2	1	2	2	1	1	1	2	1	1	1	2
851	1	1	1	1	2	1	3	3	1	1	2	2	1	1	2	1	1	1	2
852	1	8	8	8	8	8	8	8	8	8	8	8	8	8	2	8	8	8	8
853	1	1	2	1	1	2	1	2	1	1	2	2	1	1	2	2	2	1	2
854	1	1	1	1	2	1	2	1	2	1	1	2	1	1	1	2	1	1	2
855	1	1	1	1	1	1	2	1	1	3	1	1	1	1	2	3	1	1	1
856	1	2	1	1	2	1	1	1	2	2	1	2	1	1	2	2	1	2	2
857	1	1	1	1	1	1	2	1	1	2	2	2	1	1	1	1	1	1	3
858	1	1	2	1	1	1	1	1	2	2	2	2	1	1	2	2	2	1	2
859	1	1	2	1	1	1	2	1	1	1	2	2	1	1	3	1	8	1	2
860	1	2	2	1	1	1	3	1	2	2	1	2	1	1	2	2	2	1	2
861	1	1	1	1	1	1	3	2	2	2	2	1	1	1	2	1	1	1	2
862	1	1	1	1	2	2	1	1	2	2	1	2	2	1	1	1	1	1	3
863	1	1	2	1	1	1	2	1	2	2	1	2	1	1	3	2	2	1	3
864	1	1	1	1	1	1	1	1	1	1	2	2	1	1	2	2	1	1	2
865	1	1	2	1	1	1	2	1	3	1	2	1	1	1	1	2	2	1	2
866	1	1	1	1	1	1	2	1	1	2	3	1	1	1	1	1	1	1	2
867	1	1	2	1	1	1	1	1	2	2	1	2	1	1	3	1	2	1	1
868	1	1	1	1	3	1	1	1	1	1	1	2	1	1	1	2	1	1	1
869	1	2	1	1	1	1	2	1	1	2	1	2	1	1	2	1	1	2	2
870	1	1	1	1	1	1	1	1	1	1	1	1	1	1	1	2	1	1	1
871	1	1	2	1	2	1	1	2	1	1	1	2	1	1	1	2	2	1	2
872	1	1	1	1	1	2	1	1	2	1	1	1	1	1	2	1	1	1	2
873	1	1	2	1	2	1	2	2	2	1	1	3	1	1	2	1	2	1	1
874	1	1	1	1	1	1	2	1	1	1	1	3	1	1	3	1	1	1	2
875	1	1	2	1	1	1	2	1	1	1	2	1	1	1	2	2	2	1	2
876	1	1	2	1	1	1	2	1	2	1	2	1	1	1	2	1	2	1	3
877	1	1	1	1	1	1	2	2	2	1	1	1	1	1	2	1	1	1	2
878	1	1	2	1	1	1	1	1	1	1	2	1	1	1	3	3	2	1	1
879	1	2	2	1	2	1	3	1	1	3	3	1	1	1	1	2	2	2	2
880	1	1	1	1	1	1	2	2	1	1	1	1	1	1	1	2	1	1	2
881	1	2	1	1	1	1	2	2	1	1	1	2	1	1	1	1	1	2	3
882	1	1	1	1	1	1	2	1	1	2	1	3	1	1	1	1	1	1	2
883	1	1	2	1	1	1	3	1	2	2	2	1	1	1	1	2	1	1	1
884	1	2	1	1	1	1	2	2	1	1	1	2	1	1	1	2	1	2	2
885	1	1	1	1	2	1	2	1	2	1	2	2	1	1	3	1	1	1	2
886	1	1	1	1	1	1	3	2	1	1	2	1	1	1	3	1	1	1	1
887	1	1	8	1	1	1	3	1	2	1	3	1	1	1	2	1	8	1	8
888	1	2	2	1	1	1	1	2	1	1	2	2	1	1	2	2	2	2	2
889	1	1	1	1	1	1	1	1	1	2	1	3	1	1	2	1	1	1	2
890	1	1	1	1	1	2	3	1	1	1	1	3	1	1	1	2	1	1	2
891	1	2	1	1	1	1	3	1	1	1	2	2	1	1	1	2	1	2	1
892	1	1	1	1	1	1	2	1	1	1	1	1	1	1	1	2	1	1	3
893	1	1	1	1	1	1	1	1	1	1	2	1	1	1	1	2	1	1	1
894	1	8	8	8	8	8	8	8	8	8	8	8	8	8	8	8	8	8	8
895	1	1	1	1	2	1	2	2	1	1	1	2	1	1	3	2	8	1	3
896	1	1	1	1	1	2	2	1	1	2	1	3	1	1	2	1	1	1	2
897	1	1	2	1	1	1	2	1	2	2	1	1	1	1	1	1	2	1	2
898	1	1	2	1	1	1	2	2	2	2	3	1	1	1	2	1	2	1	1
899	1	1	1	1	1	1	2	2	2	1	1	2	1	1	3	2	1	1	2
900	1	1	1	1	2	1	2	1	1	1	2	3	2	1	3	2	1	1	1
901	1	1	1	1	1	1	2	2	2	1	1	2	1	1	3	2	1	1	1
902	1	2	1	1	2	1	1	1	2	2	1	1	1	1	1	1	1	2	3
903	1	1	1	1	1	2	1	1	1	1	3	2	1	1	1	1	1	1	3
904	1	1	1	1	1	1	3	1	2	1	2	1	1	1	2	2	1	1	1
905	1	1	2	1	2	1	2	1	2	1	3	1	1	1	1	2	1	1	1
906	1	1	1	1	2	1	1	2	2	1	1	2	1	1	3	1	1	1	3
907	1	1	2	1	1	1	2	2	1	1	1	1	1	1	3	1	2	1	2
908	1	1	2	1	1	1	1	2	1	2	2	2	1	1	1	1	2	1	2
909	1	8	8	1	8	8	8	2	1	8	1	8	1	1	8	8	8	8	8
910	1	1	2	1	1	2	1	1	2	1	1	1	1	1	2	2	2	1	2
911	1	1	1	1	1	1	1	1	2	1	3	2	1	1	1	2	1	1	1
912	1	2	1	1	1	1	1	1	1	2	2	2	1	1	2	3	1	2	3
913	1	1	1	1	1	1	1	1	1	1	1	2	1	1	1	2	1	1	1
914	1	1	1	1	1	1	3	1	2	1	3	1	1	1	1	2	1	1	3
915	1	1	2	1	1	1	3	1	1	2	1	2	1	1	3	3	2	1	2
916	1	2	1	1	1	1	1	1	1	1	1	2	1	1	1	2	1	2	2
917	1	1	2	2	2	1	2	2		2	2	3	1	1	2	2	2	1	3
918	1	1	8	2	2	1	2	2	2	2	2	3	1	8	2	2	8	1	3
919	1	1	1	1	1	1	1	1	1	1	1	1	1	1	3	1	1	1	2
920	1	2	1	1	1	1	2	1	2	2	3	2	1	1	2	1	1	2	2
921	1	2	1	1	1	2	2	1	1	1	1	1	1	1	2	1	1	2	3
922	1	1	2	1	1	1	3	1	2	2	1	1	1	1	2	2	2	1	1
923	1	1	1	1	1	1	2	2	1	2	2	1	1	1	2	2	1	1	1
924	1	1	2	1	1	1	1	1	2	2	2	1	1	1	1	2	1	1	2
925	1	1	2	1	2	1	1	1	1	1	3	1	1	1	1	2	2	1	2
926	1	1	2	1	1	2	2	2	1	2	1	2	1	1	1	1	2	1	3
927	1	1	1	1	1	1	2	2	1	1	1	1	1	1	3	2	1	1	1
928	1	2	1	1	2	1	2	1	2	2	2	2	2	1	1	2	1	2	3
929	1	1	1	1	1	1	1	1	1	1	2	2	1	1	2	1	1	1	1
930	1	2	8	2	1	1	2	2	1	1	2	2	1	1	2	2	1	2	2
931	1	1	1	1	1	1	1	1	1	1	2	2	1	1	1	2	1	1	3
932	1	8	8	8	8	8	8	8	8	8	8	8	8	8	8	8	8	8	8
933	1	1	2	1	2	1	1	1	1	1	2	2	1	1	1	1	2	1	3
934	1	2	8	1	1	1	1	1	2	1	2	1	1	1	1	1	1	2	2
935	1	2	8	1	2	1	1	2	2	1	2	3	1	1	2	1	1	2	1
936	1	1	2	1	1	1	2	2	1	2	2	1	1	1	2	2	2	1	2
937	1	1	8	1	1	1	1	2	1	2	2	1	1	1	2	1	1	1	2
938	1	2	2	1	1	1	1	1	2	2	2	3	1	1	2	2	2	2	2
939	1	1	2	1	2	1	1	2	2	2	1	1	1	1	1	2	2	1	2
940	1	2	2	1	1	1	2	1	2	2	1	1	1	1	2	1	2	2	2
941	1	1	2	1	2	1	2	1	1	1	2	2	1	1	3	1	8	1	1
942	1	2	1	1	1	1	2	1	2	1	1	1	1	1	1	2	1	1	2
943	1	2	1	1	1	1	2	1	1	1	2	3	2	1	1	1	1	1	1
944	1	1	1	1	1	1	2	2	1	1	1	1	1	1	3	1	1	1	1
945	1	2	1	1	1	1	2	1	1	2	2	1	1	1	1	2	1	2	3
946	1	2	3	1	1	1	1	2	1	1	2	2	1	1	2	2	8	2	2
947	1	1	1	1	1	1	2	1	2	1	3	1	1	1	3	1	1	1	2
948	1	1	1	1	1	1	2	2	1	2	2	2	1	1	2	2	1	1	2
949	1	1	1	1	2	1	3	1	1	1	2	2	1	1	2	1	1	1	2
950	1	1	1	1	1	1	2	1	2	1	1	2	2	1	1	2	1	1	2
951	1	1	2	1	2	1	2	1	2	1	2	1	1	1	2	2	8	1	3
952	1	1	2	2	1	1	1	2	1	1	2	3	1	1	2	1	2	1	2
953	1	2	1	1	1	1	1	1	1	2	2	1	1	1	2	1	1	2	3
954	1	1	1	1	2	1	2	2	1	1	2	1	1	1	3	2	1	1	1
955	1	1	1	1	1	1	1	1	2	1	3	1	1	1	2	3	1	1	1
956	1	1	1	1	1	2	1	2	1	1	1	2	1	1	3	1	1	1	2
957	1	2	1	1	1	1	1	1	2	1	1	1	1	1	2	3	1	1	2
958	1	1	2	1	1	1	1	1	1	1	1	1	1	1	1	1	2	1	2
959	1	1	2	1	1	1	2	1	1	2	1	1	1	1	2	1	2	1	3
960	1	2	1	1	1	1	2	1	2	1	2	1	1	1	2	2	1	2	3
961	1	1	3	1	2	1	2	1	1	1	1	1	1	1	2	1	8	1	1
962	1	1	1	1	1	1	2	1	1	1	2	2	1	1	2	1	1	1	2
963	1	1	2	1	2	1	2	1	1	1	1	2	1	1	1	2	2	1	2
964	1	2	1	1	1	2	2	2	1	1	1	1	1	1	1	2	1	2	2
965	1	1	2	1	1	1	2	1	1	1	2	2	1	1	3	2	2	1	1
966	1	2	2	1	1	1	1	1	2	1	2	2	1	1	2	1	2	2	2
967	1	2	3	1	1	1	1	2	1	1	2	3	1	1	2	2	8	2	3
968	1	1	1	1	1	2	2	1	2	1	1	1	1	1	2	1	1	1	3
969	1	1	1	1	1	1	2	1	1	1	1	2	1	1	3	3	1	1	2
970	1	1	1	1	2	1	3	1	1	2	2	2	1	1	3	2	1	1	1
971	1	1	1	1	1	1	1	1	2	1	1	2	1	1	3	1	1	1	2
972	1	1	2	1	1	1	1	1	1	1	1	2	1	1	2	2	2	1	2
973	1	2	1	1	2	2	1	1	1	1	1	1	1	1	2	3	1	1	3
974	1	1	1	1	1	1	1	2	2	1	2	2	1	1	3	1	1	1	2
975	1	2	2	1	2	1	3	1	2	1	2	2	1	1	1	2	2	2	2
976	1	1	2	1	1	1	1	1	1	1	2	3	1	1	1	2	2	1	1
977	1	1	2	1	2	1	2	1	1	1	2	1	1	1	2	2	2	1	1
978	1	2	2	1	2	1	2	1	1	1	1	1	1	1	1	3	2	2	3
979	1	2	1	1	3	1	2	1	1	1	2	3	1	1	2	1	1	2	3
980	1	1	1	1	2	1	2	2	1	1	1	1	1	1	2	1	1	1	3
981	1	1	2	1	1	1	1	1	1	2	2	1	1	1	2	1	2	1	1
982	1	1	1	1	1	1	2	1	1	1	2	2	1	1	1	1	1	1	3
983	1	1	1	1	1	1	2	1	1	1	2	2	1	1	2	2	1	1	2
984	1	1	2	1	1	1	3	1	2	2	2	2	1	1	2	1	2	1	1
985	1	2	1	1	1	1	2	1	1	1	3	2	1	1	1	3	1	2	3
986	1	1	1	2	1	2	2	1	1	1	3	3	1	1	1	1	1	1	2
987	1	1	2	1	1	1	1	2	3	1	3	1	1	1	1	2	2	1	3
988	1	2	1	1	1	1	3	2		1	2	2	1	1	1	2	8	2
989	1	2	8	1	1	1	1	1	2	1	2	2	1	1	1	2	8	2	3
990	1	2	1	1	1	1	1	1	2	1	2	2	1	1	2	2	1	2	3
991	1	1	1	1	1	1	3	1	1	2	2	3	2	1	3	2	1	1	2
992	1	2	2	1	2	1	2	2	3	1	1	2	1	1	1	2	2	1	2
993	1	1	1	1	2	1	2	1	1	1	3	2	1	1	1	1	1	1	2
994	1	1	2	1	1	1	2	2	2	1	3	2	1	1	2	1	8	1	3
995	1	1	2	1	1	1	1	2	1	1	2	1	1	1	2	2	2	1	3
996	1	1	1	1	1	1	2	1	3	1	2	2	1	1	2	2	1	1	1
997	1	2	1	1	1	1	1	1	2	1	1	1	1	1	1	2	1	2	3
998	1	1	1	1	1	1	2	1	1	2	2	3	1	1	3	1	2	1	1
999	1	1	2	1	1	1	2	1	1	2	1	2	1	1	3	2	2	1	2
1000	1	1	2	1	1	1	1	1	1	1	2	1	1	1	3	1	2	1	3
1001	1	1	3	1	1	1	1	1	2	1	2	2	1	1	2	2	8	1	3
1002	1	2	1	1	1	1	1	2	3	1	2	1	1	1	2	1	1	2	2
1003	1	1	2	1	1	2	1	1	2	3	1	3	1	1	2	2	2	1	3
1004	1	1	2	1	1	1	3	2	1	1	1	2	1	1	2	2	2	1	2
1005	1	1	1	1	1	1	3	2	1	1	2	1	1	1	1	1	1	1	2
1006	1	1	1	1	2	1	2	1	1	1	3	1	1	1	3	2	1	1	2
1007	1	1	1	1	1	1	2	1	1	2	2	1	1	1	2	1	1	1	1
1008	1	2	1	1	1	1	2	1	1	2	2	1	1	1	2	1	1	2	2
1009	1	1	2	1	1	1	2	1	1	1	1	3	1	1	1	1	2	1	2
1010	1	1	1	1	1	1	3	1	1	1	3	1	1	1	2	3	1	1	2
1011	1	1	1	1	1	1	1	2	1	1	1	1	1	1	1	1	1	1	3
1012	1	1	1	1	1	1	1	1	2	2	1	2	1	1	3	1	1	1	3
1013	1	1	2	1	2	1	1	1	1	1	1	3	1	1	1	1	2	1	2
1014	1	2	2	1	1	2	1	1	2	1	2	1	1	1	1	2	2	2	2
1015	1	1	1	1	1	1	2	1	1	1	1	1	1	1	3	2	1	1	2
1016	1	2	2	1	1	1	2	1	2	2	2	2	1	1	1	2	2	2	3
1017	1	1	1	1	2	1	2	1	1	1	2	2	1	1	2	2	1	1	2
1018	1	2	1	1	1	1	3	1	1	1	2	2	2	1	2	2	1	2	2
1019	1	1	1	1	1	1	1	2	2	2	1	2	1	1	1	2	1	1	2
1020	1	1	1	1	2	1	2	1	1	2	1	1	1	1	2	1	1	1	2
1021	1	1	1	1	1	2	2	1	2	1	1	1	1	1	2	2	1	1	3
1022	1	1	1	1	1	1	1	1	1	1	2	1	1	1	1	2	1	1	1
1023	1	1	2	1	1	2	1	1	2	1	1	1	1	1	1	1	2	1	3
1024	1	1	8	1	1	1	2	1	1	1	1	1	1	1	2	1	1	1	1
1025	1	2	1	1	1	1	2	2	1	1	1	1	1	1	2	1	1	2	2
1026	1	1	2	1	1	1	1	1	1	1	2	2	1	1	1	2	2	1	3
1027	1	2	1	1	1	1	1	2	2	1	1	1	1	1	2	2	1	2	3
1028	1	2	2	1	1	2	2	1	1	2	2	1	1	1	1	3	8	2	2
1029	1	1	8	1	1	1	1	1	1	2	1	1	1	1	2	1	1	1	1
1030	1	1	2	1	1	1	2	1	1	1	1	1	1	1	2	2	2	1	1
1031	1	1	2	1	1	1	2	2	2	1	2	1	1	1	2	1	2	1	1
1032	1	1	2	1	1	1	1	1	1	2	1	2	1	1	2	3	2	1	2
1033	1	2	1	1	2	1	2	1	2	1	2	1	1	1	2	2	1	2	2
1034	1	1	2	1	1	1	2	1	2	1	2	2	1	1	1	1	2	1	2
1035	1	1	2	1	1	1	2	1	2	1	2	3	1	1	2	1	1	1	2
1036	1	1	1	1	1	1	2	1	1	2	3	3	2	1	3	2	1	1	2
1037	1	1	1	1	1	1	1	1	1	1	1	3	1	1	1	1	1	1	2
1038	1	1	1	1	1	1	1	1	1	1	2	2	1	1	2	2	1	1	2
1039	1	1	1	1	2	1	2	1	1	1	1	1	1	1	1	1	1	1	1
1040	1	1	1	1	1	1	2	1	1	2	1	2	1	1	1	1	1	1	2
1041	1	1	1	1	2	1	1	1	2	1	1	3	1	1	2	1	1	1	1
1042	1	1	1	1	2	1	1	2	1	1	2	1	1	1	3	1	1	1	2
1043	1	1	1	1	1	1	2	1	1	1	2	2	1	1	1	1	1	1	2
1044	1	1	1	1	1	1	2	1	1	2	1	3	2	1	2	1	1	1	2
1045	1	1	1	1	1	2	1	1	2	1	3	2	1	1	3	2	1	1	3
1046	1	1	2	1	1	1	1	2	1	2	2	1	1	1	3	1	2	1	2
1047	1	1	2	1	1	1	1	1	1	2	2	1	1	1	3	2	8	1	3
1048	1	1	2	1	1	1	1	1	2	1	2	2	1	1	2	3	2	1	3
1049	1	2	2	1	1	1	2	1	1	1	3	2	1	1	1	2	2	2	2
1050	1	2	2	1	1	1	2	1	2	2	2	3	1	1	2	1	2	1	2
1051	1	2	1	1	1	1	1	2	1	1	2	1	1	1	1	2	1	1	2
1052	1	1	2	1	2	1	2	1	3	1	2	1	1	1	3	2	2	1	3
1053	1	1	1	1	1	1	1	1	1	1	1	1	1	1	2	1	1	1	2
1054	1	2	2	1	1	1	1	1	2	1	2	2	1	1	1	2	2	2	3
1055	1	1	1	1	1	1	1	1	1	1	3	2	1	1	2	1	1	1	2
1056	1	1	1	2	1	1	1	1	1	2	1	2	1	1	2	2	1	1	3
1057	1	2	2	1	1	1	1	2	1	2	2	3	1	1	2	2	2	2	3
1058	1	1	1	1	1	2	1	1	1	1	1	3	1	1	1	1	1	1	1
1059	1	1	2	1	1	1	2	2	2	1	1	1	1	1	2	2	2	1	2
1060	1	1	2	1	1	2	2	1	2	2	2	2	1	1	2	2	2	1	2
1061	1	1	1	1	1	1	1	1	1	2	2	2	1	1	2	2	1	1	1
1062	1	1	1	1	1	1	1	1	1	1	3	1	1	1	3	2	1	1	1
1063	1	1	1	1	1	1	1	2	2	2	1	2	1	1	2	3	1	1	2
1064	1	1	2	1	1	2	1	1	1	1	3	3	2	1	3	1	2	1	1
1065	1	1	2	1	2	1	1	2	2	2	2	2	1	1	1	2	2	1	2
1066	1	1	2	1	1	1	2	1	1	1	2	2	1	1	1	2	2	1	2
1067	1	1	1	1	1	1	1	2	2	1	1	1	1	1	1	1	1	1	2
1068	1	2	2	1	1	1	2	2	1	2	1	2	1	1	1	1	8	2	3
1069	1	1	2	1	1	1	2	1	1	1	3	2	1	1	1	2	2	1	1
1070	1	1	2	1	1	1	1	1	1	1	3	1	1	1	2	1	2	1	2
1071	1	1	1	1	1	1	2	1	2	1	2	2	1	1	2	1	1	1	2
1072	1	2	1	1	1	1	1	2	1	1	1	2	1	1	1	2	1	2	3
1073	1	1	1	1	1	2	2	2	1	1	3	1	1	1	2	1	1	1	2
1074	1	2	1	1	2	1	1	1	1	1	2	2	1	1	1	1	1	2	2
1075	1	1	1	1	1	1	1	1	2	1	2	2	1	1	2	1	1	1	1
1076	1	1	1	1	2	1	3	1	2	3	2	1	1	1	1	2	1	1	2
1077	1	2	1	1	1	1	1	2	1	1	3	3	1	1	2	1	1	1	1
1078	1	1	2	1	1	1	1	1	1	1	3	2	1	1	3	2	2	1	2
1079	1	2	2	1	1	1	1	2	2	1	1	2	1	1	1	1	2	2	3
1080	1	1	1	1	2	1	1	1	2	2	3	1	1	1	2	1	1	1	2
1081	1	1	1	1	1	1	2	1	1	1	2	1	1	1	2	2	1	1	2
1082	1	2	2	1	1	1	1	1	1	1	3	3	1	1	1	2	2	2	3
1083	1	2	1	1	1	1	3	1	1	1	1	1	1	1	2	2	1	2	3
1084	1	2	1	1	1	1	2	1	1	2	2	2	2	1	1	1	1	2	3
1085	1	1	1	1	2	1	3	1	1	1	1	1	1	1	3	2	1	1	2
1086	1	1	1	1	2	1	2	1	3	1	3	1	1	1	2	3	1	1	2
1087	1	2	2	1	2	1	2	2	1	2	2	1	1	1	1	1	2	1	3
1088	1	1	2	1	1	1	2	1	2	2	2	2	1	8	2	1	2	2	3
1089	1	1	2	1	1	1	1	1	1	1	1	2	1	1	1	2	2	1	2
1090	1	1	1	1	1	1	3	1	1	1	2	2	1	1	2	2	1	1	3
1091	1	2	1	1	2	1	2	1	1	1	1	2	1	1	1	1	1	2	3
1092	1	1	1	1	2	1	1	1	1	2	3	2	1	1	2	1	1	1	1
1093	1	1	2	1	1	1	1	1	2	1	2	2	1	1	1	1	2	1	2
1094	1	2	1	1	1	1	1	1	1	1	1	2	1	1	1	3	1	2	3
1095	1	2	1	1	1	1	2	1	2	2	1	1	1	1	2	1	1	2	3
1096	1	2	1	1	1	1	1	1	1	1	2	1	1	1	2	2	1	2	2
1097	1	1	1	1	1	1	1	1	1	1	2	1	1	1	2	2	1	1	2
1098	1	1	2	1	1	1	1	1	1	3	2	2	1	1	1	1	2	1	1
1099	1	1	1	1	1	1	1	1	1	1	3	3	1	1	2	2	1	1	2
1100	1	1	2	1	2	1	3	1	1	2	2	1	1	1	2	1	2	1	3
1101	1	1	1	1	1	1	1	1	2	2	1	1	1	1	1	2	1	1	3
1102	1	1	8	1	1	1	3	2	1	1	2	2	1	8	1	1	8	1	2
1103	1	1	1	1	2	1	2	1	2	1	1	2	1	1	2	3	1	1	1
1104	1	1	1	1	1	1	1	1	1	8	2	1	1	1	2	3	8	1	1
1105	1	1	1	1	1	1	2	1	1	2	2	2	1	1	2	1	1	1	2
1106	1	2	1	1	1	1	1	1	1	2	1	1	1	1	1	3	1	2	2
1107	1	1	1	1	1	1	2	1	1	2	1	1	1	1	1	3	1	1	1
1108	1	2	1	1	1	1	1	1	1	1	2	1	1	1	1	2	1	2	3
1109	1	1	2	2	1	1	2	2	1	1	2	2	1	1	1	1	2	1	1
1110	1	1	2	1	2	1	2	1	1	1	1	2	1	1	1	1	2	1	3
1111	1	1	1	1	1	1	1	1	1	1	2	1	1	1	2	1	1	1	1
1112	1	2	1	1	1	2	1	2	1	1	2	2	1	1	2	2	1	2	2
1113	1	2	1	1	1	1	2	1	1	1	1	2	1	1	2	2	1	1	2
1114	1	2	1	2	1	1	2	1	2	1	1	3	1	1	1	1	1	1	2
1115	1	1	1	1	2	1	1	3	3	1	1	2	1	1	1	2	1	1	2
1116	1	2	1	1	2	1	2	1	1	1	1	2	1	1	1	2	1	2	3
1117	1	1	2	1	1	1	2	2	2	1	2	2	1	1	3	1	2	1	1
1118	1	1	8	1	1	1	1	1	1	2	3	2	1	1	2	1	1	1	3
1119	1	1	1	1	1	1	3	1	1	1	3	2	1	1	3	1	1	1	2
1120	1	1	2	1	1	1	1	1	1	1	2	2	1	1	3	1	2	1	3
1121	1	2	8	1	2	1	1	1	2	2	2	1	1	1	1	1	2	2	3
1122	1	1	2	1	1	1	3	2	2	2	2	1	1	1	2	1	2	1	2
1123	1	1	2	1	1	1	2	2	2	2	1	2	1	1	2	1	2	1	2
1124	1	2	2	1	1	1	1	2	2	3	2	2	1	1	1	1	2	2	3
1125	1	1	8	1	1	2	8	1		2	1	1	1	8	2	3	8	1	1
1126	1	1	8	1	3	1	2	1	3	1	1	2	1	1	1	2	8	1	3
1127	1	1	8	1	3	1	2	1	3	1	2	2	1	1	1	2	2	1	1
1128	1	2	8	1	2	1	2	1	1	2	1	2	1	1	1	1	1	2	2
